# Supplementary material for: Architectural basis for cylindrical self-assembly governing Plk4-mediated centriole duplication in human cells
Source: Commun Biol. 2023 Jul 11;6:712. doi: 10.1038/s42003-023-05067-8 (PMC10336005; doi:10.1038/s42003-023-05067-8)
Supplement: Supplementary file 4 — Supplementary Data 1 [file 42003_2023_5067_MOESM4_ESM.xlsx]

## Sheet: Fig. 1b
Fig. 1b
													Stastics
	Mean of diamter (Peak to Peak)						S.D of diamter (Peak to Peak)										p Value						Mean of Height						S.D of Height
	mCherry-Cep63-GFP			mCHerry	230.547		mCherry-Cep63-GFP			mCHerry	22.8394		Cep63-mCherry vs Cep63-mGFP				<0.0001						mCherry-Cep63-GFP			290.435			mCherry-Cep63-GFP			39.1024
				mGFP	277.906					mGFP	25.5495		Cep63-mCherry vs Cep152-mCherry				<0.0001						mGFP-Cep152-mCherry			287.452			mGFP-Cep152-mCherry			36.7903
	mGFP-Cep152-mCherry			mCHerry	266.429		mGFP-Cep152-mCherry			mCHerry	21.0871		Cep63-mCherry vs Cep152-mGFP				<0.0001
				mGFP	333.673					mGFP	27.4244		Cep63-mGFP vs Cep152-mCherry				0.0844						Stastics
													Cep63-mGFP vs Cep152-mGFP				<0.0001												p Value
													Cep152-mCherry vs Cep152-mGFP				<0.0001						mCherry-Cep63-mGFP vs mGFP-Cep152-mCherry						0.7012
	mCherry-Cep63-mGFP					mCherry-Cep63-mGFP						mGFP-Cep152-mCherry					mGFP-Cep152-mCherry
nm	mCherry				nm	mGFP					nm	mCherry				nm	mGFP						nm	mCherry-Cep63-mGFP				nm	mGFP-Cep152-mCherry
Diameter	Exp 1	Exp 2	Exp3		Diameter	Exp 1	Exp 2	Exp3			Diameter	Exp 1	Exp 2	Exp3		Diameter	Exp 1	Exp 2	Exp3				Height	Exp 1	Exp 2	Exp3		Height	Exp 1	Exp 2	Exp3
	202	268	228			267	293	263				263	296	229			330	356	292					266.05	311.32	281.95			319.15	304.24	211.37
	232	263	238			268	357	269				263	259	274			328	337	324					281.95	281.95	326.68			257.83	281.95	272.12
	204	229	234			260	260	259				273	269	232			293	358	359					313.06	283.87	272.12			237.97	272.12	233.34
	227	273	195			297	300	261				270	265	298			325	329	337					257.83	304.24	280.01			398.94	280.01	233.34
	196	237	196			229	293	240				232	272	294			328	305	327					237.97	319.15	233.34			233.34	304.24	280.01
	262	228	237			291	272	301				271	296	266			330	368	338					398.94	280.01	280.01			283.87	311.32	398.936
	259	231	207			305	270	237				270	237	271			329	263	368					266.05	326.68	272.12			304.24	311.32	304.24
	202	242	205			292	270	239				238	266	264			293	332	301					211.37	304.24	326.68			281.95	280.01	280.01
	238	235	238			294	269	332				293	293	294			374	334	357					272.12	281.95	272.12			313.06	272.12	272.12
	199	229	296			297	263	307				270	259	262			333	326	337					233.34	280.01	281.95			319.15	257.83	304.24
	232	226	229			264	297	272				264	269	239			372	303	336					283.87	233.34	272.12			311.32	272.12	311.32
	231	227	264			262	271	292				333	231	272			387	292	362					330	281.95	398.936			280.01	233.34	280.01
	207	202	275			265	228	293				266	269	267			368	303	330					257.83	272.12	311.32			233.34	281.95	326.68
	237	227	236			259	307	269				299	263	259			368	329	373					281.95	281.95	326.68			266.05	319.149	281.95
	235	238	230			313	274	276				260	259	240			388	336	305					283.87	398.936	326.68			280.01	326.68	319.149
	230	205	200			259	264	264				269	262	266			332	322	328					304.24	272.12	283.87			283.87	272.12	304.24
	232	265	228			298	326	260						229					305
		204	229				261	300

## Sheet: Fig. 4b
Fig. 4b
																Stastics
	Mean of complexes length					Mean of complexes Height					Mean of complexes volume									p Value
	Cep63(424-541) • Cep152 1205−1295			14.7438		Cep63(424-541) • Cep152 1205−1295			1.58652		Cep63(424-541) • Cep152 1205−1295			122.5		Length	Cep152 1205−1295 vs Cep152 1205−1295 (2D)			<0.0001
	Cep63(424-541) • Cep152 1205−1295 (2D)			18.3525		Cep63(424-541) • Cep152 1205−1295 (2D)			2.16115		Cep63(424-541) • Cep152 1205−1295 (2D)			280.357		Height	Cep152 1205−1295 vs Cep152 1205−1295 (2D)			<0.0001
																Vloume	Cep152 1205−1295 vs Cep152 1205−1295 (2D)			<0.0001
	S.D of complexes length					S.D of complexes Height					S.D of complexes vloume
	Cep63(424-541) • Cep152 1205−1295			1.2561		Cep63(424-541) • Cep152 1205−1295			0.188663		Cep63(424-541) • Cep152 1205−1295			17.2744
	Cep63(424-541) • Cep152 1205−1295 (2D)			1.73789		Cep63(424-541) • Cep152 1205−1295 (2D)			0.211774		Cep63(424-541) • Cep152 1205−1295 (2D)			45.398
	Length (nm)					Height (nm)					Volume (nm3)
	Cep63(424-541) • Cep152 1205−1295		Cep63(424-541) • Cep152 1205−1295 (2D)			Cep63(424-541) • Cep152 1205−1295		Cep63(424-541) • Cep152 1205−1295 (2D)			Cep63(424-541) • Cep152 1205−1295		Cep63(424-541) • Cep152 1205−1295 (2D)
	14.8827		19.3484			2.0061		2.4584			115		319
	16.2179		17.9917			1.5731		2.1095			131		264
	13.8971		20.1408			1.7687		1.9615			148		313
	13.4962		15.9791			2.0005		2.113			126		308
	12.5088		21.7264			1.6132		1.7883			100		333
	13.5374		20.9925			1.4103		2.291			156		330
	13.8332		17.8855			1.7102		2.2555			119		322
	15.3357		18.1472			1.7417		2.2745			138		239
	15.3002		15.8252			1.7977		2.6186			120		264
	15.3186		17.0906			1.4122		1.8619			156		213
	13.5208		17.9481			1.4491		2.1861			102		246
	14.691		19.2039			1.5443		1.8056			113		200
	14.0455		17.2049			1.6462		2.0351			108		268
	12.5881		16.8821			1.5197		2.1691			98.5		246
	15.5152		17.7253			1.3315		2.2438			133		235
	13.8717		16.0386			1.6565		2.2661			131		327
	14.062		20.1641			1.5478		2.1858			120		275
	14.9557		20.6572			1.3272		2.4438			115		287
	16.8093		17.0574			1.3834		2.067			145		365
	15.8146		18.4117			1.5653		2.1364			114		275
	17.7915		20.6572			1.6179		2.4438			123		351
	15.2018		18.8066			1.5008		2.0705			107		306
	14.0969		18.7781			1.3529		2.4673			107		344
	14.8146		15.1796			1.5321		1.9262			105		272
	15.1737		18.5865			1.6092		1.9693			128		254
	14.0969		20.398			1.3622		1.9028			147		218
	16.706		16.2511			1.8562		2.2211			102		247
			18.7906					2.2403					229

## Sheet: Fig. 5b, c
Fig. 5b
											Stastics
	Mean of in vitro assemblies /area (mm2)					S.D of in vitro assemblies /area (mm2)								p Value
	Cep63(424-541) • Cep152 1205−1295			5078.64		Cep63(424-541) • Cep152 1205−1295			1711.57		Cep63(424-541) • Cep152 1205−1295			<0.0001
	Cep63(424-541) • Cep152 1205−1272			1086.18		Cep63(424-541) • Cep152 1205−1272			2021.57		Cep63(424-541) • Cep152 1205−1272			<0.0001
	Cep63(424-541) • Cep152 1205−1295 (2D)			2152.79		Cep63(424-541) • Cep152 1205−1295 (2D)			762.026		Cep63(424-541) • Cep152 1205−1295 (2D)			0.1705
in vitro assemblies number	Cep63(424-541) • Cep152 1205−1295			Cep63(424-541) • Cep152 1205−1272			Cep63(424-541) • Cep152 1205−1295 (2D)
	Assemblies number	Field area (mm2)	Assemblies number/area (mm2)	Assemblies number	Field area (mm2)	Assemblies number/area (mm2)	Assemblies number	Field area (mm2)	Assemblies number/area (mm2)
Field 1	35	0.00681285	5137.35	41	0.00681285	6018.04	19	0.00681285	2788.85
Field 2	23	0.00681285	3375.97	0	0.00681285	0	18	0.00681285	2642.07
Field 3	33	0.00681285	4843.79	0	0.00681285	0	15	0.00681285	2201.72
Field 4	20	0.00681285	2935.63	13	0.00681285	1908.16	6	0.00681285	880.688
Field 5	64	0.00681285	9394.01	39	0.00681285	5724.48	15	0.00681285	2201.72
Field 6	26	0.00681285	3816.32	0	0.00681285	0	14	0.00681285	2054.94
Field 7	36	0.00681285	5284.13	0	0.00681285	0	25	0.00681285	3669.54
Field 8	31	0.00681285	4550.22	0	0.00681285	0	18	0.00681285	2642.07
Field 9	44	0.00681285	6458.38	0	0.00681285	0	8	0.00681285	1174.25
Field 10	26	0.00681285	3816.32	2	0.00681285	293.563	9	0.00681285	1321.03
Field 11	40	0.00681285	5871.26	7	0.00681285	1027.47	22	0.00681285	3229.19
Field 12	46	0.00681285	6751.95	7	0.00681285	1027.47	12	0.00681285	1761.38
Field 13	22	0.00681285	3229.19	0	0.00681285	0	11	0.00681285	1614.6
Field 14	44	0.00681285	6458.38	2	0.00681285	293.563	13	0.00681285	1908.16
Field 15	29	0.00681285	4256.66	0	0.00681285	0	15	0.00681285	2201.72
Fig. 5c
in vitro assembly cylindris with full circumferential wall							Stastics
Cep63(424-541) •	Exp 1	Exp 2	Exp3	Mean	S.D						p Value
Cep152 1205−1295	0.918033	0.896552	0.862745	0.892443	0.0278719		Cep152 1205−1295				<0.0001
Cep152 1205−1272	0.105263	0.0689655	0.0857143	0.0866477	0.0181668		Cep152 1205−1272				<0.0001
Cep152 1205−1295 (2D)	0.234043	0.153846	0.173913	0.187267	0.0417327		Cep152 1205−1295 (2D)				0.0168

## Sheet: Fig. 6a
Fig. 6a
														Stastics
	Mean of Rel. ratio of Cep152 intensity						S.D of Rel. ratio of Cep152 intensity											p Value
	Vec siGL			1			Vec siGL			0.21141				Vec siGL vs Vec siCep152				<0.0001
	Vec siCep152			0.300174			Vec siCep152			0.0888439				Vec siGL vs Pendo-Cep152 WT				<0.0001
	Pendo-Cep152 WT			0.827575			Pendo-Cep152 WT			0.285746				Vec siGL vs Pendo-Cep152 Δ23				<0.0001
	Pendo-Cep152 Δ23			0.490443			Pendo-Cep152 Δ23			0.211352				Vec siGL vs Pendo-Cep152 2D				<0.0001
	Pendo-Cep152 2D			0.558671			Pendo-Cep152 2D			0.249551				Vec siCep152 vs Pendo-Cep152 WT				<0.0001
														Vec siCep152 vs Pendo-Cdp152 Δ23				<0.0001
														Vec siCep152 vs Pendo-Cep152 2D				<0.0001
														Pendo-Cep152 WT vs Pendo-Cep152 Δ23				<0.0001
														Pendo-Cep152 WT vs Pendo-Cep152 2D				<0.0001
														Pendo-Cep152 Δ23 vs Pendo-Cep152 2D				0.0029
	Vec siGL					Vec siCep152					Pendo-Cep152 WT					Pendo-Cep152 Δ23					Pendo-Cep152 2D					Rel. Ratio		Vec siGL					Vec siCep152					Pendo-Cep152 WT					Pendo-Cep152 Δ23					Pendo-Cep152 2D
	Exp 1	Exp 2	Exp3			Exp 1	Exp 2	Exp3			Exp 1	Exp 2	Exp3			Exp 1	Exp 2	Exp3			Exp 1	Exp 2	Exp3					Exp 1	Exp 2	Exp3			Exp 1	Exp 2	Exp3			Exp 1	Exp 2	Exp3			Exp 1	Exp 2	Exp3			Exp 1	Exp 2
Intensity	Cep152	Cep152	Cep152		Intensity	Cep152	Cep152	Cep152		Intensity	Cep152	Cep152	Cep152		Intensity	Cep152	Cep152	Cep152		Intensity	Cep152	Cep152	Cep152				Intensity	Cep152	Cep152	Cep152		Intensity	Cep152	Cep152	Cep152		Intensity	Cep152	Cep152	Cep152		Intensity	Cep63	Cep63	Cep63		Intensity	Cep63	Cep63
	8742	8797	9290			2833	5829	2145			6058	8874	4656			5248	3632	8192			5952	6877	13161					1.07395	1.13105	1.08051			0.348034	0.74945	0.249483			0.744224	1.14095	0.541535			0.644716	0.466976	0.952805			0.731202	0.884195
	8675	7259	10416			3463	2680	2523			5888	3343	3541			4096	3112	5394			7850	3840	11178					1.06572	0.933309	1.21148			0.425429	0.344575	0.293448			0.72334	0.429819	0.411851			0.503193	0.400118	0.627372			0.964371	0.493719
	8734	5218	10206			3555	2645	2092			8978	3200	15121			3148	8597	7518			4165	2831	2126					1.07297	0.670892	1.18705			0.436731	0.340075	0.243319			1.10295	0.411433	1.75871			0.386731	1.10534	0.874412			0.51167	0.363989
	8627	6283	9701			6784	2185	2275			9284	6478	5156			3389	5316	4912			3190	3968	2520					1.05983	0.807822	1.12832			0.833413	0.280931	0.264603			1.14054	0.832894	0.59969			0.416338	0.683493	0.571311			0.391891	0.510177
	8025	6560	9370			3891	2107	2368			9373	9849	7692			1848	5674	2067			4701	4736	3949					0.98587	0.843437	1.08982			0.478009	0.270903	0.27542			1.15147	1.26631	0.89465			0.227026	0.729522	0.240411			0.577517	0.60892
	7837	6004	7316			2880	2150	1978			9888	8555	4862			2026	3584	2133			7680	3017	3986					0.962774	0.771951	0.850918			0.353807	0.276431	0.23006			1.21474	1.09994	0.565495			0.248894	0.460805	0.248087			0.943487	0.387904
	10126	11424	10144			2185	2962	2200			10048	6560	4864			2117	6765	4128			3920	3404	8070					1.24398	1.46881	1.17984			0.268427	0.380832	0.25588			1.2344	0.843437	0.565728			0.260073	0.869794	0.480124			0.481571	0.437662
	7981	5200	9954			2525	2752	2437			8524	6747	4078			1956	3424	2973			6041	5101	6565					0.980464	0.668578	1.15774			0.310196	0.353832	0.283445			1.04717	0.86748	0.474309			0.240294	0.440233	0.345787			0.742136	0.655849
	9728	9806	8177			3050	2066	2090			9450	3737	4849			2889	4283	4189			6826	2575	3441					1.19508	1.26078	0.95106			0.374692	0.265631	0.243086			1.16093	0.480476	0.563983			0.354913	0.550677	0.487219			0.838573	0.331075
	8402	5714	7217			2432	1578	2117			9728	6195	5498			3086	3353	2104			7753	8073	4638					1.03218	0.734664	0.839403			0.298771	0.202888	0.246226			1.19508	0.796508	0.639468			0.379115	0.431104	0.244714			0.952455	1.03797
	9472	6912	6981			1760	2465	1936			7367	6604	7253			4224	6004	2762			3229	3346	6707					1.16363	0.888695	0.811954			0.216216	0.316932	0.225175			0.905035	0.849094	0.84359			0.518918	0.771951	0.321246			0.396682	0.430204
	7966	7616	8891			2230	2289	2668			7608	6509	10288			3136	4253	3216			4292	2986	9941					0.978622	0.97921	1.0341			0.273955	0.294303	0.310313			0.934641	0.83688	1.19659			0.385257	0.54682	0.37405			0.527271	0.383918
	10009	6249	8360			2064	3712	2370			12800	11008	5722			10346	3309	4076			7003	7611	3894					1.2296	0.803451	0.972345			0.253562	0.477262	0.275653			1.57248	1.41533	0.665521			1.271	0.425447	0.474076			0.860317	0.978567
	8752	6777	7361			2450	2352	1683			12088	10404	4164			7354	3913	4258			8369	7261	2583					1.07518	0.871337	0.856152			0.300982	0.302403	0.195748			1.48501	1.33767	0.484311			0.903438	0.503105	0.495244			1.02813	0.933566
	8960	6580	8302			2730	2730	2317			5568	4976	11493			4480	6419	2867			5859	3456	3328					1.10073	0.846008	0.965599			0.33538	0.351004	0.269488			0.684028	0.639778	1.33674			0.550367	0.825308	0.333458			0.719777	0.444347
	9275	4128	9642			2913	2898	2140			8836	4186	10614			4960	3111	2730			5632	4576	2599					1.13943	0.530748	1.12145			0.357862	0.372604	0.248902			1.0855	0.538205	1.23451			0.609335	0.39999	0.317524			0.69189	0.588349
	7168	9008	8533			3177	2672	1890			9782	6496	4693			3470	2844	7660			3136	2779	3728					0.880588	1.15818	0.992466			0.390294	0.343546	0.219824			1.20172	0.835208	0.545839			0.426289	0.365661	0.890928			0.385257	0.357304
	6378	10496	6969			2905	2560	1481			7577	5213	4928			3637	3017	5533			2668	3584	4973					0.783536	1.3495	0.810559			0.356879	0.329146	0.172254			0.930833	0.67025	0.573172			0.446805	0.387904	0.643539			0.327763	0.460805
	8243	9512	7120			2785	1773	2826			9824	4988	9762			3746	3886	2611			4430	3968	2466					1.01265	1.22298	0.828121			0.342137	0.227959	0.32869			1.20688	0.641321	1.13541			0.460195	0.499634	0.303683			0.544225	0.510177
	7561	9250	8366			2631	1897	2121			9332	7121	7526			4980	3392	2360			3072	5546	2382					0.928867	1.1893	0.973042			0.323218	0.243902	0.246692			1.14643	0.915566	0.875343			0.611792	0.436119	0.27449			0.377395	0.713064
	6513	11868	6244			2968	1792	1856			4430	5909	7224			2018	3760	13465			7191	3968	2776					0.800121	1.5259	0.726234			0.364618	0.230402	0.21587			0.544225	0.759736	0.840217			0.247911	0.483433	1.5661			0.883413	0.510177
	7010	6556	8337			2213	2457	2570			5102	5903	11417			2187	3925	6045			3136	2944	3979					0.861177	0.842923	0.969669			0.271867	0.315903	0.298915			0.62678	0.758965	1.3279			0.268673	0.504648	0.703089			0.385257	0.378518
	6826	9630	10650			2440	1299	2304			4677	5072	4419			3351	4800	1991			2688	5911	10384					0.838573	1.23816	1.23869			0.299754	0.167016	0.267976			0.574569	0.652121	0.51397			0.41167	0.617149	0.231572			0.33022	0.759993
	5176	5156	9893			2425	2176	1747			4822	5811	6253			3737	4096	2252			6058	3537	6186					0.635871	0.662921	1.15065			0.297911	0.279774	0.203192			0.592382	0.747136	0.727281			0.45909	0.526634	0.261928			0.744224	0.454762
	7680	8496	8866			2959	1587	1886			9885	6096	5034			2995	8281	4496			2770	6836	1792					0.943487	1.09235	1.0312			0.363513	0.204045	0.219359			1.21437	0.783779	0.5855			0.367935	1.06471	0.522926			0.340294	0.878923
	5836	5336	10449			2411	2124	1877			8021	9289	9056			2464	8775	3683			5888	3477	2468					0.716952	0.686064	1.21531			0.296191	0.273088	0.218312			0.985378	1.19431	1.0533			0.302702	1.12823	0.428367			0.72334	0.447047
	6528	9216	8867			1962	1838	1939			5589	10309	4541			5376	6083	2861			5262	2480	3464					0.801964	1.18493	1.03131			0.241031	0.236317	0.225523			0.686608	1.32546	0.52816			0.660441	0.782108	0.332761			0.646436	0.31886
	7872	5745	9478			1885	1245	2375			7452	6446	8857			2929	4373	2084			5184	2694	3353					0.967074	0.73865	1.10238			0.231572	0.160073	0.276234			0.915477	0.82878	1.03015			0.359827	0.562248	0.242388			0.636853	0.346375
	6997	12929	9984			2944	3206	1973			8122	5145	4150			5166	5083	3973			2432	5068	2279					0.85958	1.66232	1.16123			0.36167	0.412204	0.229478			0.997786	0.661507	0.482683			0.634642	0.653535	0.462096			0.298771	0.651607
	9742	8403	6549			2342	2914	2263			8378	6022	4712			2929	4803	3716			6297	3242	4304					1.1968	1.0804	0.761709			0.287714	0.374661	0.263208			1.02924	0.774265	0.548049			0.359827	0.617535	0.432205			0.773585	0.416833
	9035	9170	6501			2824	1735	1943			5726	10146	4730			2273	3809	3212			5785	2931	5632					1.10995	1.17901	0.756126			0.346928	0.223074	0.225989			0.703438	1.3045	0.550142			0.279238	0.489733	0.373585			0.710686	0.376847
	8844	4253	7406			2417	1877	1689			7312	5454	6756			2699	5137	3345			4889	2432	3600					1.08648	0.54682	0.861386			0.296928	0.241331	0.196446			0.898278	0.701236	0.785785			0.331572	0.660478	0.389054			0.600613	0.312689
	11605	8905	7091			2606	2951	2013			6528	7816	4776			3993	4176	3524			7936	3961	8960					1.42567	1.14494	0.824748			0.320147	0.379418	0.23413			0.801964	1.00492	0.555493			0.490539	0.53692	0.409873			0.974936	0.509277
	9403	6806	9201			2694	1968	2007			6282	8496	4032			3224	3553	3515			5404	2894	3492					1.15516	0.875066	1.07016			0.330957	0.253031	0.233432			0.771743	1.09235	0.468959			0.396068	0.456819	0.408827			0.66388	0.372089
	6809	6924	9547			3120	1760	3114			6326	6005	4677			4778	2710	5461			8789	2769	2107					0.836484	0.890237	1.1104			0.383291	0.226288	0.362187			0.777148	0.772079	0.543978			0.586976	0.348432	0.635164			1.07973	0.356018
	5802	6058	7891			3181	1954	3384			3669	5997	5816			2953	4650	2785			6163	2742	2520					0.712775	0.778894	0.917796			0.390785	0.251231	0.39359			0.450736	0.771051	0.676454			0.362776	0.597863	0.323921			0.757123	0.352546
	10837	7472	8937			2901	3223	2336			6539	8464	4355			4629	3344	9448			10003	5474	12580					1.33132	0.960695	1.03945			0.356387	0.41439	0.271698			0.803315	1.08824	0.506526			0.568672	0.429947	1.09889			1.22887	0.703807
	8985	4932	9196			2304	2410	1860			4721	5050	3072			3754	3635	9506			8806	3547	11560					1.10381	0.634121	1.06958			0.283046	0.30986	0.216335			0.579974	0.649292	0.357302			0.461178	0.467362	1.10563			1.08182	0.456047
	9125	6348	7429			2809	3341	2322			6369	6411	4505			4181	3559	5072			4898	3170	3368					1.121	0.81618	0.864061			0.345085	0.429561	0.27007			0.782431	0.82428	0.523973			0.513635	0.45759	0.58992			0.601718	0.407576
	7680	4395	9079			3545	2614	1678			7168	5968	5977			3876	2665	3433			3564	3141	4070					0.943487	0.565077	1.05597			0.435503	0.336089	0.195167			0.880588	0.767322	0.69518			0.476166	0.342646	0.399289			0.437837	0.403847
	5859	5965				2862	2640	1450			7088	6660	4899			4551	3177	3362			3818	2796	3674					0.719777	0.766936				0.351596	0.339432	0.168648			0.87076	0.856294	0.569799			0.55909	0.408476	0.391031			0.469041	0.359489
	5248	8472				2722	3730	1595			4650	9181	6424			2280	5017	2432			3088	2439	2446					0.644716	1.08927				0.334397	0.479576	0.185513			0.571252	1.18043	0.74717			0.280098	0.645049	0.282864			0.37936	0.313589
	6834	8384				2402	1836	1716			4128	5430	4332			5632	4689	2747			7833	3814	8466					0.839556	1.07795				0.295085	0.23606	0.199587			0.507124	0.69815	0.503851			0.69189	0.602877	0.319501			0.962283	0.490376
	6875	10909				2256	2218	1655			5454	6235	4744			6025	7680	3379			6076	3544	4681					0.844593	1.4026				0.277149	0.285174	0.192492			0.670023	0.801651	0.551771			0.74017	0.987438	0.393009			0.746436	0.455662
	10404	9156				3477	1994	1846			6043	10752	4472			2797	3665	3934			7586	2918	4860					1.27813	1.17721				0.427149	0.256374	0.214707			0.742381	1.38241	0.520135			0.343611	0.471219	0.45756			0.931939	0.375175
	8379	7410				2736	2360	1809			7970	8320	3584			2596	2907	6016			9642	7303	3813					1.02936	0.952724				0.336117	0.303432	0.210403			0.979113	1.06972	0.416852			0.318918	0.373761	0.699716			1.18452	0.938967
	9016	10386				2631	2462	2764			9625	6811	5136			2192	3087	3632			5760	2816	4297					1.10761	1.33536				0.323218	0.316546	0.321479			1.18243	0.875709	0.597364			0.269287	0.396904	0.422435			0.707615	0.362061
	7182	9137				2802	2373	2138			6747	5012	6473			2499	2832	1949			5080	3328	2560					0.882307	1.17477				0.344225	0.305103	0.248669			0.828868	0.644406	0.752869			0.307002	0.364118	0.226687			0.624077	0.42789
	8931	11962				2645	2640	2560			6169	5626	4657			5808	4742	2112			5179	3456	4096					1.09717	1.53799				0.324938	0.339432	0.297751			0.757861	0.72335	0.541652			0.713512	0.609692	0.245645			0.636239	0.444347
	9307	9713				2452	1890	2128			4746	5712	5483			6677	6942	5307			6701	4928	2544					1.14336	1.24883				0.301228	0.243002	0.247506			0.583045	0.734407	0.637723			0.820268	0.892552	0.617253			0.823217	0.633606
											7270	4864	5333			2377	4502	4036			7913	6144	4378															0.893118	0.625378	0.620277			0.292014	0.578834	0.469424			0.972111	0.789951
											6445	7752	6036			5648	4061	2240			7833	3291	3626															0.791767	0.996696	0.702042			0.693856	0.522134	0.260533			0.962283	0.423133
											7049	6417	4693			4297	3427	3033			6084	4812	2161															0.865968	0.825051	0.545839			0.527886	0.440619	0.352766			0.747418	0.618692
											6456	9489	4681			7824	2157	11690			3118	6348	2717															0.793118	1.22003	0.544443			0.961177	0.277331	1.35965			0.383046	0.81618
											5344	5524	4736			3126	3024	8007			7367	6451	4608															0.656509	0.710236	0.55084			0.384029	0.388804	0.931287			0.905035	0.829423
											6004	7936	6144			3626	3896	4411			2611	2688	4020															0.73759	1.02035	0.714603			0.445453	0.500919	0.51304			0.320761	0.345603
											7936	5560	4810			2523	2259	2709			9242	2928	3211															0.974936	0.714864	0.559447			0.30995	0.290446	0.315082			1.13538	0.376461
											5290	4679	5412			1809	2746	5558			7270	5934	2560															0.649876	0.601592	0.629465			0.222235	0.353061	0.646446			0.893118	0.76295
											7628	8379	4004			6242	4110	3131			3761	4505	4640															0.937098	1.07731	0.465702			0.766829	0.528434	0.364164			0.462038	0.57922
											6299	7744	4309			7460	2960	4659			6454	12768	2024															0.773831	0.995667	0.501176			0.91646	0.380575	0.541884			0.792873	1.64162
											5072	5986	7372			4126	5412	2784			6888	8666	4539															0.623094	0.769636	0.857431			0.506878	0.695836	0.323805			0.84619	1.11421
											6001	5290	5909			4720	5209	5614			7437	3340	3900															0.737222	0.68015	0.687271			0.579851	0.669735	0.65296			0.913634	0.429433
											6281	5982	3178			6736	3072	5467			4442	3740	5290															0.77162	0.769122	0.369631			0.827516	0.394975	0.635862			0.545699	0.480862
											8773	5802	9493			6724	3659	6698			2779	7246	4848															1.07776	0.745979	1.10412			0.826042	0.470448	0.779039			0.3414	0.931638
											6674	5816	3944			5563	4352	2464			2560	3793	1859															0.8199	0.747779	0.458723			0.683414	0.559548	0.286586			0.314496	0.487676
											5236	6144	5141			5692	3584	4745			3276	2891	1861															0.643242	0.789951	0.597945			0.699261	0.460805	0.551887			0.402456	0.371704
											15691	7377	3304			4377	3072	2688			2928	4240	2540															1.92764	0.948481	0.384285			0.537714	0.394975	0.312639			0.359704	0.545148
											10608	12273	11434			7136	2508	5146			3477	3360	1481															1.30319	1.57797	1.32988			0.876656	0.32246	0.598527			0.427149	0.432004
											8512	11538	6120			6167	6097	5406			2737	3093	3662															1.0457	1.48347	0.711812			0.757615	0.783908	0.628767			0.33624	0.397675
											12288	7842	5136			2483	3193	2953			2784	2340	2363															1.50958	1.00827	0.597364			0.305036	0.410533	0.343461			0.342014	0.30086
											10404	6489	3234			2541	2921	3011			5361	3126	2176															1.27813	0.834308	0.376144			0.312161	0.375561	0.350207			0.658598	0.401918
											8889	7896	5160			3211	4608	1690			2154	4592	3328															1.09201	1.01521	0.600155			0.394471	0.592463	0.196562			0.264619	0.590406
											10426	6672	4312			3200	4624	2606			3620	4763	3783															1.28083	0.857837	0.501525			0.393119	0.59452	0.303102			0.444716	0.612392
											10470	10053	11046			3979	4010	3328			4864	4416	3421															1.28624	1.29254	1.28475			0.488819	0.515577	0.387077			0.597542	0.567777
											4501	10524	3161			4430	3773	1983			4328	4638	2852															0.552947	1.3531	0.367653			0.544225	0.485105	0.230641			0.531694	0.59632
											6354	10684	5909			1945	3368	3874			2410	8625	3328															0.780588	1.37367	0.687271			0.238943	0.433033	0.450582			0.296068	1.10894
											6935	5856	3737			3249	2944	3805			7314	4650	5788															0.851964	0.752922	0.434647			0.399139	0.378518	0.442556			0.898524	0.597863
											6297	5683	4020			2304	2155	2468			8336	4096	3351															0.773585	0.730679	0.467563			0.283046	0.277074	0.287051			1.02408	0.526634
											9712	6165	3416			3293	2237	3090			5358	3525	6656															1.19312	0.792651	0.397312			0.404544	0.287617	0.359395			0.658229	0.453219
											8484	6320	3584			3779	2150	5248			2520	5229	6092															1.04226	0.81258	0.416852			0.464249	0.276431	0.61039			0.309582	0.672307
											7310	7857	3072			2483	2962	3328			4745	4973	5297															0.898032	1.0102	0.357302			0.305036	0.380832	0.387077			0.582922	0.639392
											7384		4788			2852	2800	3185			2870	5540	3427															0.907123		0.556888			0.350368	0.360004	0.370445			0.352579	0.712293
											8448		5610			1996	2695	2190			3936	3488	4736															1.03784		0.652494			0.245208	0.346503	0.254717			0.483537	0.448462
											8684					3004	2364	2201			2182	8128	3878															1.06683					0.369041	0.303946	0.255996			0.268058	1.04504
											6915					2706	3703	2160			3242	4150	5324															0.849507					0.332432	0.476105	0.251228			0.398279	0.533577
											5612					3100	2906	3900			3888	5512	3626															0.689433					0.380834	0.373632	0.453606			0.47764	0.708693
											6971					4010		3891			5248	2901	8252															0.856386					0.492628		0.452559			0.644716	0.372989
											4187					2776		3560			6475	3072	5228															0.514372					0.341031		0.414061			0.795453	0.394975
											8349					4498		4352			2619	4629	6553															1.02567					0.552578		0.506177			0.321744	0.595163
											5603					5649		3498			5734	3921	3367															0.688328					0.693979		0.406849			0.704421	0.504134
											6954					5734		3026			5341	3200	3464															0.854298					0.704421		0.351952			0.656141	0.411433
											9285					2355		2885			4992	3717	4689															1.14066					0.289311		0.335552			0.613266	0.477905
																3746		3178			3686	3396	6688																				0.460195		0.369631			0.452824	0.436633
																3849					4151	4522	2901																				0.472849					0.50995	0.581406
																					5034	3640	2912																									0.618426	0.468005
																					2350	3148	5254																									0.288697	0.404747
																					4577	3011	1996																									0.562284	0.387132
																					3858	2925	6244																									0.473955	0.376075
																					3234	2176	5504																									0.397296	0.279774
																					6022	2578	6656																									0.739802	0.33146
																					7542	2619	7669																									0.926533	0.336732
																					7443	3211	3026																									0.914371	0.412847
																					4744	2875	3056																									0.5828	0.369647
																					5361	3304	3712																									0.658598	0.424804
																					2797	3240	3930																									0.343611	0.416576
																					3406	4454	3011																									0.418426	0.572663
																					7150	4608	1723																									0.878376	0.592463
																					5008	4505	2980																									0.615232	0.57922
																						3152	2717																										0.405261
																						3291																											0.423133
																						3256																											0.418633
[truncated: 1 more columns]

## Sheet: Fig. 6c, d
Fig. 6c																	Fig. 6d
											Stastics																	Stastics
											Diameter				p Value													Height				p Value
	Mean of Cep152 Diameter (nm)					S.D of Cep152 Diameter (nm)					Vec siGL vs Vec siCep152				0.1036			Mean of Cep152 Height (nm)					S.D of Cep152 Height (nm)					Vec siGL vs Vec siCep152				0.0009
	Vec siGL			286		Vec siGL			24.422		Vec siGL vs Pendo-Cep152 WT				0.9284			Vec siGL			293.196		Vec siGL			44.9001		Vec siGL vs Pendo-Cep152 WT				0.991
	Vec siCep152			273.545		Vec siCep152			26.4679		Vec siGL vs Pendo-Cep152 Δ23				0.0036			Vec siCep152			265.599		Vec siCep152			45.4256		Vec siGL vs Pendo-Cep152 Δ23				0.3048
	Pendo-Cep152 WT			282.132		Pendo-Cep152 WT			24.5417		Vec siGL vs Pendo-Cep152 2D				0.0088			Pendo-Cep152 WT			289.509		Pendo-Cep152 WT			49.2052		Vec siGL vs Pendo-Cep152 2D				0.0703
	Pendo-Cep152 Δ23			268.476		Pendo-Cep152 Δ23			33.3277		Vec siCep152 vs Pendo-Cep152 WT				0.4464			Pendo-Cep152 Δ23			277.306		Pendo-Cep152 Δ23			45.5745		Vec siCep152 vs Pendo-Cep152 WT				0.0456
	Pendo-Cep152 2D			269.762		Pendo-Cep152 2D			31.2543		Vec siCep152 vs Pendo-Cdp152 Δ23				0.8659			Pendo-Cep152 2D			271.651		Pendo-Cep152 2D			51.7409		Vec siCep152 vs Pendo-Cdp152 Δ23				0.6687
											Vec siCep152 vs Pendo-Cep152 2D				0.9498													Vec siCep152 vs Pendo-Cep152 2D				0.9584
											Pendo-Cep152 WT vs Pendo-Cep152 Δ23				0.0257													Pendo-Cep152 WT vs Pendo-Cep152 Δ23				0.5827
											Pendo-Cep152 WT vs Pendo-Cep152 2D				0.0487													Pendo-Cep152 WT vs Pendo-Cep152 2D				0.2013
											Pendo-Cep152 Δ23 vs Pendo-Cep152 2D				0.9682													Pendo-Cep152 Δ23 vs Pendo-Cep152 2D				0.963
	Vec siGL			Vec siCep152			Pendo-Cep152 WT			Pendo-Cep152 Δ23			Pendo-Cep152 2D					Vec siGL			Vec siCep152			Pendo-Cep152 WT			Pendo-Cep152 Δ23			Pendo-Cep152 2D
nm	Exp 1	Exp2		Exp 1	Exp2		Exp 1	Exp2		Exp 1	Exp2		Exp 1	Exp2			nm	Exp 1	Exp2		Exp 1	Exp2		Exp 1	Exp2		Exp 1	Exp2		Exp 1	Exp2
Cep152	Diameter	Diameter		Diameter	Diameter		Diameter	Diameter		Diameter	Diameter		Diameter	Diameter			Cep152	Height	Height		Height	Height		Height	Height		Height	Height		Height	Height
	299	300		267	299		269	237		262	230		264	253				373.35	233.35		240.24	330		311.32	233.35		304.24	283.88		272.125	233.34
	226	330		333	270		293	290		236	272		232	322				280.014	281.95		350.79	211.3		326.68	313.07		304.24	240.24		233.35	264
	330	304		259	268		270	306		264	270		233	230				366.667	288.46		257.74	231		403.85	304.24		233.35	280.014		280.01	283.88
	293	261		264	264		292	270		240	300		300	271				297	346.15		326.69	237.97		350.79	264		283.88	346.15		280.01	295.16
	304	265		262	259		297	261		265	297		268	294				304.244	257.739		326.68	283.88		350.79	304.24		237.97	237.97		288.46	346.15
	323	274		262	298		293	306		204	229		229	231				350.794	233.35		237.67	386.26		272.12	240.24		257.74	346.15		237.97	233.35
	297	270		294	270		269	326		236	200		229	325				280.01	304		305.556	257.74		257.73	240.24		304.24	192.42		211.3	330
	291	240		275	269		295	271		332	261		240	290				366.667	211.3		244.444	283.88		345.15	283.88		272.12	257.74		211.3	257.73
	290	237		297	270		292	298		324	266		229	305				311.32	231		283.88	302.245		266.05	346.15		257.74	251.32		208.71	198
	299	290		259	239		230	258		260	230		232	271				240.24	257.74		233.35	264		257.74	280.14		330	211.3		403.85	211.3
	291	326		290	253		329	295		262	242		226	334				311.32	283.88		305.556	233.346		376.26	221.37		165	230.77		373.35	288.46
	270	271		273	322		329	271		272	339		294	228				221.37	240.24		366.667	257.74		257.74	251.32		280.01	288.46		211.3	346.15
	297	298		296	231		264	271		301	233		263	232				240.24	280.014		304.244	240.24		339.76	251.32		283.88	240.24		330	211.3
	292	258		272	325		333	289		296	333		229	298				376.26	346.15		240.24	346.154		346.15	295.16		386.26	288.46		251.32	211.3
	264	295		264	290		262	267		300	262		267	299				257.74	237.97		221.37	281.95		280.01	346.15		257.74	330		330	346.15
	260	271		263	305		258	299		270	258		271	329				339.76	346.15		280.01	211.31		326.68	233.35		283.88	313.07		403.85	297
	304	271		232	271		303	262		296	303		235	294				346.15	280.01		280.01	257.73		280.01	330		346.15	283.88		304.24	240.24
	272	289		226	334		271	258		290	271		265	300				280.01	326.68		288.46	302.198		288.46	257.73		264	346.15		237.97	251.32
	293	267		294	228		304	269		271	304		237	303				326.68	280.01		237.97	240.24		330	198		346.15	211.3		272.12	257.74
	269	299		263	232		294	271		259	294		234	274				280.01	288.46		211.3	231		313.07	211.3		208.71	280.01		231	251.32
	295	262		229	297		258	304		236	258		299	270				288.46	330		211.3	192.42		283.88	288.46		240.24	272.13		288.16	251.32
	292	258		267	291		300	294		228	300		270	240				330	313.07		208.71	240.24		346.15	346.15		346.154	257.74		304.244	295.16
	230	303		271	290		232	258		232	232		268	237				313.07	283.88		186.68	283.88		211.3	211.3		281.95	330		208.71	346.15
	329	274		235	299		331	300		261	298		231	290				283.88	346.15		237.97	283.88		280.01	211.3		288.46	283.88		266.05	233.35
	329	270		265	291		304	232		337	258		259	306				346.15	311.3		211.3	257.74		272.13	283.88		346.15	339.76		192.42	330
	264	276		237	270		261	330		266	295		298	270				211.3	280.01		330	288.16		350.79	297		257.739	240.24		264	257.73
	333	304		298	297		265	304		231	271		270	261				280.01	272.13		251.32	280.01		330	240.24		233.35	257.74		240.24	198
	262	290			266		274	289		261	271		269	306				272.13	350.79			211.3		283.88	366.667		304	330		304.245	211.3
	258	306					270	297		262	289		270	326				350.79	330					339.76	311.32		211.3	305.556		192.42	288.46
	303	270					240	291		229	267		239	304				330	192.42					330	240.24		231	280.014		304.24	346.15
	271	261						290		203	333			294				283.88	257.74						257.74		257.74	297			281.95
	304	306						265			262			258				339.76	251.32						221.37			211.3			295.16
	294	326						291						300				330	211.3						240.24						288.46
		304						270											230.77						376.26
		294						297											288.46						257.74
		303						292											326.63						339.76
		269						264											283.88						272.125
								260																	211.31

## Sheet: Fig. 6e, f
Fig. 6e
	Vec siGL							Vec siCep152							Pendo-Cep152 WT							Pendo-Cep152 Δ23							Pendo-Cep152 2D
Plk4	Exp 1	Exp 2	Exp3	Mean	SD		Plk4	Exp 1	Exp 2	Exp3	Mean	SD		Plk4	Exp 1	Exp 2	Exp3	Mean	SD		Plk4	Exp 1	Exp 2	Exp3	Mean	SD		Plk4	Exp 1	Exp 2	Exp3	Mean	SD
2 Ring	0.347826	0.266667	0.276316	0.296936	0.0443352		2 Ring	0.726027	0.763158	0.712121	0.733769	0.0263843		2 Ring	0.461538	0.452381	0.411765	0.441895	0.026492		2 Ring	0.614458	0.639175	0.597015	0.616883	0.0211845		2 Ring	0.617647	0.625	0.618421	0.620356	0.00404037
1 Ring + 1 Dot	0.0869565	0.0888889	0.0921053	0.0893169	0.00260092		1 Ring + 1 Dot	0.0958904	0.0657895	0.0757576	0.0791458	0.0153338		1 Ring + 1 Dot	0.107692	0.0833333	0.0941176	0.0950478	0.0122061		1 Ring + 1 Dot	0.108434	0.103093	0.0895522	0.10036	0.00973296		1 Ring + 1 Dot	0.117647	0.102273	0.0921053	0.104008	0.012859
2 Dot	0.565217	0.644444	0.631579	0.613747	0.0425173		2 Dot	0.178082	0.171053	0.212121	0.187085	0.0219647		2 Dot	0.430769	0.464286	0.494118	0.463058	0.0316921		2 Dot	0.277108	0.257732	0.313433	0.282758	0.0282769		2 Dot	0.264706	0.272727	0.289474	0.275636	0.0126374
Stastics						Stastics						Stastics
< 2				p Value		2				p Value		3				p Value
Vec siGL vs Vec siCep152				<0.0001		Vec siGL vs Vec siCep152				0.9851		Vec siGL vs Vec siCep152				<0.0001
Vec siGL vs Pendo-Cep152 WT				<0.0001		Vec siGL vs Pendo-Cep152 WT				0.9984		Vec siGL vs Pendo-Cep152 WT				<0.0001
Vec siGL vs Pendo-Cep152 Δ23				<0.0001		Vec siGL vs Pendo-Cep152 Δ23				0.9798		Vec siGL vs Pendo-Cep152 Δ23				<0.0001
Vec siGL vs Pendo-Cep152 2D				<0.0001		Vec siGL vs Pendo-Cep152 2D				0.9441		Vec siGL vs Pendo-Cep152 2D				<0.0001
Vec siCep152 vs Pendo-Cep152 WT				<0.0001		Vec siCep152 vs Pendo-Cep152 WT				0.9269		Vec siCep152 vs Pendo-Cep152 WT				<0.0001
Vec siCep152 vs Pendo-Cdp152 Δ23				<0.0001		Vec siCep152 vs Pendo-Cdp152 Δ23				0.8171		Vec siCep152 vs Pendo-Cdp152 Δ23				0.0003
Vec siCep152 vs Pendo-Cep152 2D				<0.0001		Vec siCep152 vs Pendo-Cep152 2D				0.7164		Vec siCep152 vs Pendo-Cep152 2D				0.0009
Pendo-Cep152 WT vs Pendo-Cep152 Δ23				<0.0001		Pendo-Cep152 WT vs Pendo-Cep152 Δ23				0.9988		Pendo-Cep152 WT vs Pendo-Cep152 Δ23				<0.0001
Pendo-Cep152 WT vs Pendo-Cep152 2D				<0.0001		Pendo-Cep152 WT vs Pendo-Cep152 2D				0.9907		Pendo-Cep152 WT vs Pendo-Cep152 2D				<0.0001
Pendo-Cep152 Δ23 vs Pendo-Cep152 2D				0.9998		Pendo-Cep152 Δ23 vs Pendo-Cep152 2D				0.9997		Pendo-Cep152 Δ23 vs Pendo-Cep152 2D				0.9962
Fig. 6f
	Vec siGL							Vec siCep152							Pendo-Cep152 WT							Pendo-Cep152 Δ23							Pendo-Cep152 2D
CP110	Exp 1	Exp 2	Exp3	Mean	SD		CP110	Exp 1	Exp 2	Exp3	Mean	SD		CP110	Exp 1	Exp 2	Exp3	Mean	SD		CP110	Exp 1	Exp 2	Exp3	Mean	SD		CP110	Exp 1	Exp 2	Exp3	Mean	SD
< 2	0	0.02	0	0.00666667	0.011547		< 2	0	0.02	0.02	0.0133333	0.011547		< 2	0	0	0.0232558	0.00775194	0.0134268		< 2	0	0.0232558	0.0434783	0.0222447	0.0217568		< 2	0	0.0181818	0.037037	0.0184063	0.0185195
2	0.272727	0.34	0.32	0.310909	0.0345455		2	0.52	0.6	0.6	0.573333	0.046188		2	0.391304	0.325	0.395349	0.370551	0.0395002		2	0.595745	0.534884	0.565217	0.565282	0.0304305		2	0.5	0.563636	0.5	0.521212	0.0367405
3	0.0681818	0.06	0.08	0.0693939	0.0100549		3	0.12	0.1	0.12	0.113333	0.011547		3	0.0869565	0.1	0.0465116	0.0778227	0.0278894		3	0.0851064	0.0930233	0.0869565	0.0883621	0.00414136		3	0.0740741	0.0727273	0.12963	0.0921437	0.0324708
4	0.568182	0.52	0.54	0.542727	0.0242064		4	0.32	0.28	0.22	0.273333	0.0503322		4	0.5	0.475	0.511628	0.495543	0.0187164		4	0.255319	0.255814	0.282609	0.264581	0.0156147		4	0.407407	0.272727	0.277778	0.319304	0.0763414
> 4	0.0909091	0.06	0.06	0.070303	0.0178454		> 4	0.04	0	0.04	0.0266667	0.023094		> 4	0.0217391	0.1	0.0232558	0.0483316	0.0447525		> 4	0.0638298	0.0930233	0.0217391	0.0595307	0.035836		> 4	0.0185185	0.0727273	0.0555556	0.0489338	0.0277044
Stastics						Stastics						Stastics						Stastics						Stastics
< 2				p Value		2				p Value		3				p Value		4				p Value		> 4				p Value
Vec siGL vs Vec siCep152				0.9974		Vec siGL vs Vec siCep152				<0.0001		Vec siGL vs Vec siCep152				0.2122		Vec siGL vs Vec siCep152				<0.0001		Vec siGL vs Vec siCep152				0.281
Vec siGL vs Pendo-Cep152 WT				> 0.9999		Vec siGL vs Pendo-Cep152 WT				0.039		Vec siGL vs Pendo-Cep152 WT				0.9936		Vec siGL vs Pendo-Cep152 WT				0.1558		Vec siGL vs Pendo-Cep152 WT				0.8161
Vec siGL vs Pendo-Cep152 Δ23				0.939		Vec siGL vs Pendo-Cep152 Δ23				<0.0001		Vec siGL vs Pendo-Cep152 Δ23				0.8831		Vec siGL vs Pendo-Cep152 Δ23				<0.0001		Vec siGL vs Pendo-Cep152 Δ23				0.9837
Vec siGL vs Pendo-Cep152 2D				0.9779		Vec siGL vs Pendo-Cep152 2D				<0.0001		Vec siGL vs Pendo-Cep152 2D				0.9859		Vec siGL vs Pendo-Cep152 2D				<0.0001		Vec siGL vs Pendo-Cep152 2D				0.8307
Vec siCep152 vs Pendo-Cep152 WT				0.9887		Vec siCep152 vs Pendo-Cep152 WT				<0.0001		Vec siCep152 vs Pendo-Cep152 WT				0.4169		Vec siCep152 vs Pendo-Cep152 WT				<0.0001		Vec siCep152 vs Pendo-Cep152 WT				0.8235
Vec siCep152 vs Pendo-Cdp152 Δ23				0.9921		Vec siCep152 vs Pendo-Cdp152 Δ23				0.6435		Vec siCep152 vs Pendo-Cdp152 Δ23				0.7359		Vec siCep152 vs Pendo-Cdp152 Δ23				0.9812		Vec siCep152 vs Pendo-Cdp152 Δ23				0.496
Vec siCep152 vs Pendo-Cep152 2D				0.9991		Vec siCep152 vs Pendo-Cep152 2D				<0.0001		Vec siCep152 vs Pendo-Cep152 2D				0.4748		Vec siCep152 vs Pendo-Cep152 2D				<0.0001		Vec siCep152 vs Pendo-Cep152 2D				0.8087
Pendo-Cep152 WT vs Pendo-Cep152 Δ23				0.9527		Pendo-Cep152 WT vs Pendo-Cep152 Δ23				<0.0001		Pendo-Cep152 WT vs Pendo-Cep152 Δ23				0.9852		Pendo-Cep152 WT vs Pendo-Cep152 Δ23				<0.0001		Pendo-Cep152 WT vs Pendo-Cep152 Δ23				0.9816
Pendo-Cep152 WT vs Pendo-Cep152 2D				0.9847		Pendo-Cep152 WT vs Pendo-Cep152 2D				<0.0001		Pendo-Cep152 WT vs Pendo-Cep152 2D				>0.9999		Pendo-Cep152 WT vs Pendo-Cep152 2D				<0.0001		Pendo-Cep152 WT vs Pendo-Cep152 2D				>0.9999
Pendo-Cep152 Δ23 vs Pendo-Cep152 2D				0.9997		Pendo-Cep152 Δ23 vs Pendo-Cep152 2D				0.0052		Pendo-Cep152 Δ23 vs Pendo-Cep152 2D				0.9932		Pendo-Cep152 Δ23 vs Pendo-Cep152 2D				0.0001		Pendo-Cep152 Δ23 vs Pendo-Cep152 2D				0.985

## Sheet:  Fig. 7b, e, Supplement Fig. 7e
Fig. 7b, e and Supplementary Fig. 7e
	Entire min-max range
	Mean of Height (nm)				Mean of mean radius (nm)				Mean of inner radius (nm)				Mean of outer radius (nm)				Mean of radial width (nm)				Mean of Volume (aL)				Mean of Ave. number				Mean of Conc. (µM)
	mGFP-Cep152 WT		363.548		mGFP-Cep152 WT		191.768		mGFP-Cep152 WT		98.6006		mGFP-Cep152 WT		260.386		mGFP-Cep152 WT		161.785		mGFP-Cep152 WT		66.7187		mGFP-Cep152 WT		218.206		mGFP-Cep152 WT		5.25017
	mGFP-Cep152 Δ23		305.707		mGFP-Cep152 Δ23		195.23		mGFP-Cep152 Δ23		97.3681		mGFP-Cep152 Δ23		279.368		mGFP-Cep152 Δ23		182		mGFP-Cep152 Δ23		67.5433		mGFP-Cep152 Δ23		93.4667		mGFP-Cep152 Δ23		2.68794
	mGFP-Cep152 2D		349.725		mGFP-Cep152 2D		198.801		mGFP-Cep152 2D		109.832		mGFP-Cep152 2D		287.437		mGFP-Cep152 2D		177.605		mGFP-Cep152 2D		82.5567		mGFP-Cep152 2D		108.111		mGFP-Cep152 2D		2.66604
	S.D of Height (nm)				S.D of mean radius (nm)				S.D of inner radius (nm)				S.D of outer radius (nm)				S.D of radial width (nm)				S.D of Volume (aL)				S.D of Ave. number				S.D of Conc. (µM)
	mGFP-Cep152 WT		69.1725		mGFP-Cep152 WT		12.0199		mGFP-Cep152 WT		12.0889		mGFP-Cep152 WT		15.5852		mGFP-Cep152 WT		18.4311		mGFP-Cep152 WT		17.4125		mGFP-Cep152 WT		73.7457		mGFP-Cep152 WT		1.44712
	mGFP-Cep152 Δ23		57.6625		mGFP-Cep152 Δ23		20.8925		mGFP-Cep152 Δ23		20.2165		mGFP-Cep152 Δ23		34.7325		mGFP-Cep152 Δ23		34.6178		mGFP-Cep152 Δ23		25.2884		mGFP-Cep152 Δ23		40.6078		mGFP-Cep152 Δ23		1.79468
	mGFP-Cep152 2D		58.5928		mGFP-Cep152 2D		28.3036		mGFP-Cep152 2D		25.0167		mGFP-Cep152 2D		54.108		mGFP-Cep152 2D		49.2839		mGFP-Cep152 2D		58.5928		mGFP-Cep152 2D		47.4988		mGFP-Cep152 2D		1.6988
	Stastics				Stastics				Stastics				Stastics				Stastics				Stastics				Stastics				Stastics
			p Value				p Value				p Value				p Value				p Value				p Value				p Value				p Value
	WT vs Δ23		0.0375		WT vs Δ23		0.8983		WT vs Δ23		0.9842		WT vs Δ23		0.3703		WT vs Δ23		0.2909		WT vs Δ23		0.9974		WT vs Δ23		<0.0001		WT vs Δ23		0.0003
	WT vs 2D		0.8153		WT vs 2D		0.645		WT vs 2D		0.2783		WT vs 2D		0.1403		WT vs 2D		0.4648		WT vs 2D		0.3871		WT vs 2D		<0.0001		WT vs 2D		0.0003
	Δ23 vs 2D		0.1392		Δ23 vs 2D		0.8922		Δ23 vs 2D		0.2095		Δ23 vs 2D		0.8323		Δ23 vs 2D		0.9415		Δ23 vs 2D		0.4253		Δ23 vs 2D		0.7534		Δ23 vs 2D		0.9993
	Height				Mean Radius				Inner radius				Outer radius				Radius width				Volume				Ave. number				Conc.
Cep152	WT	Δ23	2D	Cep152	WT	Δ23	2D	Cep152	WT	Δ23	2D	Cep152	WT	Δ23	2D	Cep152	WT	Δ23	2D	Cep152	WT	Δ23	2D	Cep152	WT	Δ23	2D	Cep152	WT	Δ23	2D
Exp 1	356.366	296.582	335.762	Exp 1	209.417	205.29	163.765	Exp 1	107.466	89.5217	140.45	Exp 1	277.011	296.195	317.031	Exp 1	169.545	206.673	176.582	Exp 1	72.9798	74.2756	85.2117	Exp 1	228	98	147	Exp 1	5.01469	2.11783	2.76277
	308.308	228.77	319.308		208.998	195.256	239.546		106.015	94.376	118.899		276.678	292.307	250.725		170.663	197.931	131.826		63.2593	55.0071	48.8787		170	93	159		4.31356	2.71379	5.22143
	354.859	325.423	305.795		204.416	189.977	213.958		120.411	106.267	137.311		277.111	270.285	316.064		156.701	164.018	178.753		69.4444	63.1414	77.8559		239	76	159		5.51846	1.93202	3.27807
	372.87	310.908	429.12		172.014	219.895	188.07		80.6212	88.2443	112.596		265.611	336.227	409.227		184.989	247.983	296.631		75.0277	102.814	208.674		268	72	114		5.73357	1.12407	0.876897
	545.595	387.876	338.342		196.534	215.883	230.592		97.6616	127.663	114.56		276.456	272.261	227.012		178.794	144.598	112.452		114.652	70.4664	40.8277		324	152	36		4.53602	3.46237	1.41533
Exp 2	321.371	338.459	403.404	Exp 2	208.807	190.841	176.71	Exp 2	98.8041	90.1845	128.271	Exp 2	272.031	304.27	228.702	Exp 2	173.227	214.085	100.431	Exp 2	64.8565	89.7924	45.4352	Exp 2	260	62	41	Exp 2	6.43475	1.10832	1.44845
	326.972	295.649	267.804		191.226	188.693	157.754		91.2689	95.7878	80.6328		275.672	263.918	272.109		184.403	168.13	191.476		69.5063	56.1721	56.8248		176	129	144		4.06444	3.69574	4.06758
	399.95	251.068	362.808		188.413	193.647	183.497		94.2279	130.544	92.7415		255.341	258.091	285.946		161.114	127.547	193.205		70.7654	39.098	83.3923		314	61	144		7.1223	2.50431	2.77172
	489.863	273.294	359.697		195.396	154.966	182.392		90.6221	74.8637	85.0412		252.881	225.685	220.197		162.258	150.821	135.156		85.7752	38.9186	46.619		297	142	156		5.55785	5.85656	5.37123
	342.789	305.809	243.972		187.775	208.026	171.207		110.76	88.6143	84.8276		253.588	278.522	241.872		142.828	189.907	157.045		56.041	66.9837	39.3244		100	106	128		2.86422	2.54009	5.22468
Exp 3	346.41	198.167	403.809	Exp 3	183.753	156.789	190.607	Exp 3	102.375	96.4449	128.225	Exp 3	247.757	234.205	347.94	Exp 3	145.382	137.76	219.715	Exp 3	55.3967	28.3578	132.722	Exp 3	146	120	40	Exp 3	4.2304	6.79237	0.483758
	346.955	274.054	284.074		176.545	202.284	248.118		78.3796	75.5596	74.049		247.023	297.738	268.103		168.643	222.179	194.054		59.8155	71.4076	59.2548		197	66	86		5.2954	1.48358	2.32963
	295.397	311.828	445.312		188.392	207.552	224.347		84.1361	82.4975	112.068		254.512	259.71	342.405		170.376	177.213	230.337		53.5443	59.4087	146.449		276	35	94		8.27386	0.945649	1.03028
	347.378	390.445	378.175		178.666	225.931	193.753		105.467	140.124	153.864		224.112	351.628	324.332		118.645	211.504	170.468		42.6737	127.578	96.8481		88	31	44		3.31004	0.390031	0.729245
	298.142	397.275	368.497		186.163	173.414	217.693		110.793	79.8282	83.9488		250	249.483	259.89		139.208	169.655	175.941		47.0429	69.7292	70.0333		190	159	130		6.48293	3.65244	2.97955
	5th-95th percentile the min-max range
	Mean of Height (nm)				Mean of mean radius (nm)				Mean of inner radius (nm)				Mean of outer radius (nm)				Mean of radial width (nm)				Mean of Volume (aL)				Mean of Ave. number				Mean of Conc. (µM)				Mean of % mGFP outside of 5th-95th percentile
	mGFP-Cep152 WT		262.418		mGFP-Cep152 WT		192.065		mGFP-Cep152 WT		132.918		mGFP-Cep152 WT		241.578		mGFP-Cep152 WT		108.659		mGFP-Cep152 WT		33.1212		mGFP-Cep152 WT		177.783		mGFP-Cep152 WT		8.63641		mGFP-Cep152 WT				0.103801
	mGFP-Cep152 Δ23		219.038		mGFP-Cep152 Δ23		198.256		mGFP-Cep152 Δ23		145.22		mGFP-Cep152 Δ23		253.257		mGFP-Cep152 Δ23		108.037		mGFP-Cep152 Δ23		29.4838		mGFP-Cep152 Δ23		72.8		mGFP-Cep152 Δ23		4.3181		mGFP-Cep152 Δ23				0.175495
	mGFP-Cep152 2D		268.031		mGFP-Cep152 2D		199.304		mGFP-Cep152 2D		139.471		mGFP-Cep152 2D		262.179		mGFP-Cep152 2D		122.708		mGFP-Cep152 2D		40.3567		mGFP-Cep152 2D		87.9333		mGFP-Cep152 2D		4.19523		mGFP-Cep152 2D				0.196548
	S.D of Height (nm)				S.D of mean radius (nm)				S.D of inner radius (nm)				S.D of outer radius (nm)				S.D of radial width (nm)				S.D of Volume (aL)				S.D of Ave. number				S.D of Conc. (µM)				S.D of % mGFP outside of 5th-95th percentile
	mGFP-Cep152 WT		43.458		mGFP-Cep152 WT		12.0972		mGFP-Cep152 WT		19.0882		mGFP-Cep152 WT		13.1982		mGFP-Cep152 WT		22.0108		mGFP-Cep152 WT		6.90799		mGFP-Cep152 WT		60.1655		mGFP-Cep152 WT		2.53955		mGFP-Cep152 WT				0.0517232
	mGFP-Cep152 Δ23		61.6404		mGFP-Cep152 Δ23		22.0202		mGFP-Cep152 Δ23		25.5615		mGFP-Cep152 Δ23		27.8219		mGFP-Cep152 Δ23		23.191		mGFP-Cep152 Δ23		10.3994		mGFP-Cep152 Δ23		33.9633		mGFP-Cep152 Δ23		2.35677		mGFP-Cep152 Δ23				0.0896838
	mGFP-Cep152 2D		49.0336		mGFP-Cep152 2D		27.9697		mGFP-Cep152 2D		24.7503		mGFP-Cep152 2D		42.0853		mGFP-Cep152 2D		37.9508		mGFP-Cep152 2D		18.9323		mGFP-Cep152 2D		38.7878		mGFP-Cep152 2D		2.50662		mGFP-Cep152 2D				0.139259
	Stastics				Stastics				Stastics				Stastics				Stastics				Stastics				Stastics				Stastics				Stastics
			p Value				p Value				p Value				p Value				p Value				p Value				p Value				p Value				p Value
	WT vs Δ23		0.0686		WT vs Δ23		0.7167		WT vs Δ23		0.3275		WT vs Δ23		0.5424		WT vs Δ23		0.9981		WT vs Δ23		0.7288		WT vs Δ23		<0.0001		WT vs Δ23		<0.0001		WT vs Δ23		0.0121
	WT vs 2D		0.9529		WT vs 2D		0.635		WT vs 2D		0.7234		WT vs 2D		0.1588		WT vs 2D		0.3799		WT vs 2D		0.295		WT vs 2D		<0.0001		WT vs 2D		<0.0001		WT vs 2D		0.0224
	Δ23 vs 2D		0.0349		Δ23 vs 2D		0.9904		Δ23 vs 2D		0.779		Δ23 vs 2D		0.698		Δ23 vs 2D		0.3489		Δ23 vs 2D		0.0706		Δ23 vs 2D		0.6387		Δ23 vs 2D		0.9898		Δ23 vs 2D		0.8339
	Height				Mean Radius				Inner radius				Outer radius				Radius width				Volume				Ave. number				Conc.				% of mGFP outside of 5th-95th percentile
Cep152	WT	Δ23	2D	Cep152	WT	Δ23	2D	Cep152	WT	Δ23	2D	Cep152	WT	Δ23	2D	Cep152	WT	Δ23	2D	Cep152	WT	Δ23	2D	Cep152	WT	Δ23	2D	Cep152	WT	Δ23	2D	Cep152	WT	Δ23	2D
Exp 1	227.464	244.548	253.348	Exp 1	208.255	209.342	214.315	Exp 1	158.251	149.18	155.824	Exp 1	260.574	268.911	287.619	Exp 1	102.323	119.731	131.795	Exp 1	30.6244	38.4584	46.5162	Exp 1	181	77	121.333	Exp 1	9.48688	3.21374	4.18686	Exp 1	0.126638	0.178218	0.173913
	214.191	162.85	243.652		209.411	195.76	192.847		150.431	138.558	137.387		260.809	268.485	238.564		110.378	129.927	101.177		30.5441	27.0569	29.116		139	72	129		7.30464	4.27136	7.11165		0.156069	0.136842	0.0432099
	306.802	203.718	216.471		205.987	193.218	225.033		144.157	160.076	158.521		246.786	232.045	276.623		102.629	71.9685	118.102		38.6716	18.061	34.9494		193.75	58	129		8.04195	5.15465	5.92464		0.0618557	0.0519481	0.239264
	246.059	224.029	337.561		171.053	222.009	247.641		99.3815	167.813	169.349		243.809	311.18	329.292		144.428	143.367	159.943		38.3156	48.3318	84.5773		221.333	54	91		9.27221	1.79338	1.72703		0.153846	0.246575	0.530435
	256.032	325.769	271.81		197.038	219.083	191.868		127.791	171.436	151.61		251.61	263.932	214.537		123.819	92.4962	62.9269		37.7861	41.2136	19.6746		265.333	121.333	28		11.2712	4.72554	2.28435		0.109312	0.163793	0.0555556
Exp 2	213.155	243.912	284.03	Exp 2	208.999	195.609	170.553	Exp 2	160.29	126.514	143.94	Exp 2	247.345	273.553	222.199	Exp 2	87.0547	147.039	78.259	Exp 2	23.7634	45.0764	25.5679	Exp 2	190	50	36	Exp 2	12.8338	1.78046	2.26006	Exp 2	0.121212	0.253731	0.0217391
	281.905	239.83	219.484		192.173	192.524	182.755		110.262	136.022	111.849		259.349	234.926	241.072		149.086	98.9031	129.222		48.8018	27.6425	31.4462		146	101.333	116		4.80208	5.8842	5.92109		0.215054	0.0808081	0.157534
	323.9	155.419	330.651		188.575	195.495	184.151		138.139	159.838	122.561		233.796	234.329	241.72		95.6568	74.4907	119.159		36.203	14.3363	45.0902		256	45	121.333		11.3503	5.03835	4.31926		0.0432099	0.0327869	0.0956522
	351.121	179.858	282.471		195.093	157.568	157.493		145.965	92.1504	107.317		240.417	204.184	204.964		94.4515	112.034	97.6471		40.2562	18.759	27.06		252	110	125.333		10.048	9.41226	7.43448		0.0384615	0.25	0.182609
	282.181	240.716	165.248		188.615	211.753	176.929		137.622	151.617	117.833		228.551	261.156	218.164		90.9295	109.539	100.331		29.5168	34.1928	17.5007		84	85	100		4.56796	3.99021	9.17184		0.0660377	0.190909	0.09375
Exp 3	303.095	153.279	293.232	Exp 3	183.366	152.841	231.938	Exp 3	134.633	96.7191	144.24	Exp 3	220.572	228.827	312.493	Exp 3	85.9385	132.108	168.253	Exp 3	29.0667	20.7097	70.7925	Exp 3	120	102	32	Exp 3	6.62671	7.90565	0.725562	Exp 3	0.0526316	0.264706	0.325
	225.67	210.849	212.174		176.803	207.531	192.739		110.242	166.52	123.669		231.631	261.989	240.541		121.388	95.4692	116.872		29.4215	27.0985	28.3729		160	49	70		8.72904	2.90244	3.9601		0.126667	0.136364	0.155556
	223.261	211.945	288.762		189.523	219.2	217.716		105.776	165.793	159.765		242.886	256.876	273.107		137.11	91.0823	113.342		33.5301	25.6335	44.5082		229.333	24	74		10.9785	1.50285	2.66872		0.149533	0.2	0.265306
	252.732	132.845	300.893		179.303	224.919	237.801		143.38	169.458	186.542		221.804	281.982	311.116		78.4237	112.525	124.574		22.7388	21.2004	58.603		73	18	36		5.15308	1.36283	0.986041		0.0752688	0.354839	0.391304
	228.701	356.006	320.674		186.789	176.979	165.786		127.452	126.601	101.65		233.726	216.478	320.674		106.273	89.8773	219.025		27.5781	34.4866	41.5759		156	125.333	110		9.07972	5.83348	4.24681		0.0612245	0.0909091	0.217391

## Sheet: Fig. 7f
Fig. 7f
		Mean of Rel. Intesity					S.D of Rel. Intesity				Stastics
	Time (min)	Cep152 (WT)	Cep152 (Δ23)	Cep152 (2D)		Time (min)	Cep152 (WT)	Cep152 (Δ23)	Cep152 (2D)		Time				p Value
	-3	1	1	1		-3	0	0	0		-3	Cep152 (WT) vs Cep152 (Δ23)			>0.9999
	0	0	0	0		0	0	0	0			Cep152 (WT) vs Cep152 (2D)			>0.9999
	3	0.151807	0.0668797	0.071556		3	0.114604	0.0495109	0.0387707		0	Cep152 (WT) vs Cep152 (Δ23)			>0.9999
	6	0.242089	0.101914	0.117122		6	0.189669	0.0535293	0.0665747			Cep152 (WT) vs Cep152 (2D)			>0.9999
	9	0.305603	0.150475	0.175509		9	0.234669	0.0621215	0.119561		3	Cep152 (WT) vs Cep152 (Δ23)			0.1323
	12	0.351816	0.183283	0.167751		12	0.24669	0.0910658	0.122816			Cep152 (WT) vs Cep152 (2D)			0.1538
	15	0.429622	0.20198	0.217605		15	0.247472	0.0924221	0.12464		6	Cep152 (WT) vs Cep152 (Δ23)			0.0063
	18	0.434342	0.209857	0.260368		18	0.242706	0.118666	0.149872			Cep152 (WT) vs Cep152 (2D)			0.0148
	21	0.393835	0.233664	0.24728		21	0.177262	0.109748	0.136699		9	Cep152 (WT) vs Cep152 (Δ23)			0.0022
	24	0.450861	0.265378	0.268249		24	0.171042	0.115718	0.131865			Cep152 (WT) vs Cep152 (2D)			0.0107
	27	0.450327	0.287212	0.252556		27	0.165368	0.118219	0.181446		12	Cep152 (WT) vs Cep152 (Δ23)			0.0008
	30	0.503467	0.345518	0.289612		30	0.155829	0.131097	0.166157			Cep152 (WT) vs Cep152 (2D)			0.0002
	33	0.521498	0.364937	0.279053		33	0.173503	0.116526	0.144259		15	Cep152 (WT) vs Cep152 (Δ23)			<0.0001
	36	0.547173	0.349356	0.309931		36	0.143295	0.126297	0.187668			Cep152 (WT) vs Cep152 (2D)			<0.0001
	39	0.542241	0.351684	0.294488		39	0.153397	0.120288	0.178774		18	Cep152 (WT) vs Cep152 (Δ23)			<0.0001
	42	0.576666	0.335507	0.294241		42	0.151201	0.1226	0.16823			Cep152 (WT) vs Cep152 (2D)			0.0004
											21	Cep152 (WT) vs Cep152 (Δ23)			0.0016
												Cep152 (WT) vs Cep152 (2D)			0.0035
											24	Cep152 (WT) vs Cep152 (Δ23)			0.0002
												Cep152 (WT) vs Cep152 (2D)			0.0002
											27	Cep152 (WT) vs Cep152 (Δ23)			0.0012
												Cep152 (WT) vs Cep152 (2D)			<0.0001
											30	Cep152 (WT) vs Cep152 (Δ23)			0.0018
												Cep152 (WT) vs Cep152 (2D)			<0.0001
											33	Cep152 (WT) vs Cep152 (Δ23)			0.002
												Cep152 (WT) vs Cep152 (2D)			<0.0001
											36	Cep152 (WT) vs Cep152 (Δ23)			<0.0001
												Cep152 (WT) vs Cep152 (2D)			<0.0001
											39	Cep152 (WT) vs Cep152 (Δ23)			0.0001
												Cep152 (WT) vs Cep152 (2D)			<0.0001
											42	Cep152 (WT) vs Cep152 (Δ23)			<0.0001
												Cep152 (WT) vs Cep152 (2D)			<0.0001
	Cep152 (WT)/siCep152																				Rel. Ratio	Cep152 (WT)/siCep152
	Time (min)	Exp1	Exp2	Exp3	Exp4	Exp5	Exp6	Exp7	Exp8	Exp9	Exp10	Exp11	Exp12	Exp13	Exp14	Exp15	Exp16	Exp17	Exp18			Time (min)	Exp1	Exp2	Exp3	Exp4	Exp5	Exp6	Exp7	Exp8	Exp9	Exp10	Exp11	Exp12	Exp13	Exp14	Exp15	Exp16	Exp17	Exp18
	-3	0.276899	0.54951	1.13317	0.381847	0.401294	0.309909	1.18422	0.449612	1.47919	1.74246	3.1429	0.436427	2.70905	2.04991	2.47752	1.5718	0.904323	0.835841			-3	1	1	1	1	1	1	1	1	1	1	1	1	1	1	1	1	1	1
	0	0	0	0	0	0	0	0	0	0	0	0	0	0	0	0	0	0	0			0	0	0	0	0	0	0	0	0	0	0	0	0	0	0	0	0	0	0
	3	0.0965871	0.176983	0.0827066	0.0448479	0.0880311	0.106384	0.0918407	0.074664	0.122178	0.300085	0.47458	0.135105	0.233716	0.0400723	0.00281442	0.261559	0.0484578	0.018894			3	0.348817	0.322074	0.0729872	0.11745	0.219368	0.343276	0.0775541	0.166063	0.0825979	0.17222	0.151001	0.30957	0.0862725	0.0195484	0.00113598	0.166408	0.0535846	0.0226048
	6	0.142665	0.213585	0.292947	0.145295	0.0560514	0.146792	0.179911	0.124	0.333977	0.20372	0.795642	0.314838	0.306351	0.102717	0.173805	0.23591	0.0151414	0.0469586			6	0.515224	0.388683	0.258521	0.380506	0.139677	0.473662	0.151924	0.275794	0.225783	0.116915	0.253155	0.7214	0.113084	0.0501081	0.0701527	0.150089	0.0167434	0.0561812
	9	0.170067	0.228882	0.16387	0.19212	0.137255	0.0715257	0.170817	0.331542	0.550647	0.367328	1.01606	0.350834	0.555426	0.167623	0.176509	0.413865	0.00902503	0.0220359			9	0.614185	0.41652	0.144613	0.503132	0.342031	0.230796	0.144245	0.737395	0.372262	0.21081	0.323287	0.803878	0.205026	0.0817712	0.071244	0.263307	0.00997988	0.0263637
	12	0.177767	0.241802	0.570431	0.18211	0.190861	0.238071	0.222394	0.0834051	0.47432	0.43556	0.631534	0.41193	0.527763	0.182929	0.385968	0.518377	0.067821	0.077862			12	0.641993	0.440031	0.503396	0.47692	0.475615	0.768197	0.187799	0.185505	0.320661	0.249969	0.20094	0.943869	0.194815	0.089238	0.155788	0.329798	0.0749964	0.0931541
	15	0.22147	0.30511	0.490301	0.202113	0.199687	0.291813	0.273931	0.228813	0.621322	0.487994	1.39076	0.370226	0.724124	0.140309	0.331409	0.61928	0.232533	0.104604			15	0.799821	0.55524	0.432683	0.529302	0.497607	0.941609	0.231319	0.508912	0.420041	0.280061	0.442509	0.848313	0.267298	0.0684467	0.133766	0.393994	0.257135	0.125148
	18	0.200645	0.206024	0.649303	0.25881	0.226195	0.270655	0.436298	0.166989	0.443177	0.482687	1.54705	0.400885	0.6894	0.190814	0.387973	0.58756	0.252708	0.122164			18	0.724613	0.374922	0.573	0.677784	0.563664	0.873337	0.368428	0.371407	0.299607	0.277015	0.492235	0.918561	0.25448	0.0930845	0.156597	0.373814	0.279445	0.146157
	21	0.176537	0.224073	0.411368	0.161115	0.161916	0.12611	0.482381	0.165265	0.665748	0.561569	1.42132	0.407554	0.872125	0.269664	0.534105	0.63159	0.239104	0.150207			21	0.63755	0.407768	0.363026	0.421937	0.403485	0.406926	0.407343	0.367573	0.450075	0.322286	0.452231	0.933843	0.32193	0.13155	0.21558	0.401826	0.264401	0.179708
	24	0.202711	0.288001	0.378848	0.217849	0.222885	0.137243	0.483861	0.248124	0.841518	0.684355	1.40633	0.361687	0.703831	0.407419	0.602548	0.745973	0.316026	0.193978			24	0.732076	0.524105	0.334327	0.570512	0.555416	0.442849	0.408592	0.551862	0.568903	0.392753	0.447462	0.828746	0.259808	0.19875	0.243206	0.474598	0.349461	0.232075
	27	0.210898	0.291209	0.61147	0.217374	0.156504	0.149096	0.591841	0.121379	0.659716	0.680772	1.34719	0.369695	0.912945	0.448236	0.713727	0.629072	0.420543	0.203237			27	0.761644	0.529943	0.539612	0.569269	0.39	0.481096	0.499775	0.269964	0.445997	0.390697	0.428645	0.847096	0.336998	0.218662	0.288081	0.400224	0.465036	0.243153
	30	0.224221	0.215805	0.533683	0.203156	0.214767	0.225284	0.675016	0.314138	0.505741	0.6929	1.46212	0.331454	1.02482	0.685191	0.868446	0.741061	0.469398	0.257645			30	0.809758	0.392722	0.470967	0.532036	0.535187	0.726936	0.570011	0.698686	0.341903	0.397657	0.465213	0.759472	0.378294	0.334255	0.35053	0.471473	0.51906	0.308247
	33	0.224278	0.209793	0.793667	0.252191	0.199439	0.180399	0.666396	0.310005	0.739614	0.57576	1.48506	0.385138	1.11927	0.666667	0.722233	0.812921	0.422833	0.253237			33	0.809963	0.381782	0.700398	0.66045	0.496991	0.582104	0.562732	0.689495	0.500012	0.33043	0.472512	0.882481	0.413159	0.325218	0.291514	0.517192	0.467569	0.302973
	36	0.200766	0.232069	0.783146	0.195856	0.223227	0.184847	0.74473	0.369807	0.886794	0.739052	1.33098	0.347924	1.12603	0.83983	0.986586	0.844146	0.491348	0.288612			36	0.725053	0.42232	0.691114	0.512917	0.556267	0.596455	0.628881	0.822502	0.599512	0.424143	0.423488	0.797211	0.415656	0.409692	0.398215	0.537057	0.543333	0.345295
	39	0.24214	0.200788	0.750829	0.208031	0.250825	0.23663	0.703044	0.319857	0.676602	0.722839	1.35804	0.319587	1.11056	0.808542	1.11545	0.804393	0.382402	0.328944			39	0.874471	0.365395	0.662594	0.544802	0.625041	0.763548	0.59368	0.711406	0.457413	0.414839	0.432097	0.732281	0.409946	0.394429	0.450228	0.511766	0.42286	0.393548
	42	0.207266	0.319567	0.828158	0.209537	0.220287	0.24947	0.630525	0.415232	1.01504	0.712027	1.64807	0.29071	1.34506	0.868542	1.05611	0.72288	0.365484	0.388302			42	0.748525	0.581549	0.730836	0.548746	0.548941	0.804981	0.532441	0.923534	0.68621	0.408634	0.524379	0.666114	0.496507	0.423698	0.426276	0.459906	0.404153	0.464565
	Cep152 (Δ23)/siCep152																				Rel. Ratio	Cep152 (Δ23)/siCep152
	Time (min)	Exp1	Exp2	Exp3	Exp4	Exp5	Exp6	Exp7	Exp8	Exp9	Exp10	Exp11	Exp12	Exp13	Exp14	Exp15	Exp16	Exp17				Time (min)	Exp1	Exp2	Exp3	Exp4	Exp5	Exp6	Exp7	Exp8	Exp9	Exp10	Exp11	Exp12	Exp13	Exp14	Exp15	Exp16	Exp17
	-3	0.864812	0.980404	0.734341	0.289125	0.828238	2.18189	1.65666	1.96003	2.33202	1.39794	1.95317	1.2419	1.04374	2.21633	2.16076	1.09792	2.03971				-3	1	1	1	1	1	1	1	1	1	1	1	1	1	1	1	1	1
	0	0	0	0	0	0	0	0	0	0	0	0	0	0	0	0	0	0				0	0	0	0	0	0	0	0	0	0	0	0	0	0	0	0	0	0
	3	0.00751229	0.0464002	0.0195169	0.0444828	0.00561629	0.108064	0.0894544	0.129246	0.227073	0.123895	0.144207	0.220208	0.0941083	0.00879914	0.0287356	0.106847	0.168				3	0.00868662	0.0473276	0.0265774	0.153853	0.00678101	0.0495279	0.053997	0.0659409	0.0973717	0.0886271	0.0738321	0.177316	0.0901645	0.00397014	0.0132989	0.0973179	0.0823647
	6	0.115853	0.0700651	0.0527773	0.0388932	0.0277155	0.0496954	0.269049	0.316414	0.16725	0.220738	0.33516	0.191298	0.0411429	0.189597	0.0588825	0.0934718	0.301954				6	0.133963	0.0714655	0.0718703	0.134521	0.0334632	0.0227764	0.162405	0.161433	0.0717188	0.157903	0.171598	0.154037	0.0394188	0.0855455	0.0272509	0.0851354	0.148038
	9	0.066957	0.176031	0.104971	0.0505573	0.0977575	0.169231	0.433921	0.18393	0.36662	0.349814	0.368483	0.253211	0.217128	0.242631	0.12196	0.0934718	0.352559				9	0.0774238	0.17955	0.142946	0.174863	0.118031	0.0775617	0.261926	0.0938404	0.157211	0.250236	0.188659	0.20389	0.208028	0.109474	0.056443	0.0851354	0.172848
	12	0.103083	0.16133	0.0151972	0.0847428	0.134573	0.108444	0.5981	0.421505	0.550402	0.369946	0.472131	0.311132	0.208858	0.293692	0.101533	0.19128	0.373821				12	0.119196	0.164554	0.0206951	0.293101	0.162481	0.049702	0.361028	0.21505	0.236019	0.264637	0.241725	0.250529	0.200106	0.132513	0.0469894	0.17422	0.183271
	15	0.0960298	0.166957	0.146447	0.0773068	0.232186	0.107692	0.370142	0.366063	0.492451	0.281192	0.498921	0.542013	0.24784	0.292266	0.124469	0.158114	0.55173				15	0.111041	0.170294	0.199426	0.267382	0.280337	0.0493574	0.223427	0.186764	0.211169	0.201148	0.255441	0.436438	0.237453	0.131869	0.0576042	0.144012	0.270494
	18	0.154229	0.184728	0.0507259	0.0288725	0.208667	0.349282	0.522426	0.438174	0.768331	0.361901	0.712382	0.551543	0.0587046	0.255411	0.110797	0.137265	0.685288				18	0.178338	0.18842	0.0690768	0.0998616	0.251941	0.160082	0.31535	0.223554	0.32947	0.258882	0.364731	0.444112	0.0562445	0.11524	0.0512769	0.125023	0.335973
	21	0.118789	0.176031	0.128449	0.0786944	0.261807	0.478575	0.523668	0.557553	0.871979	0.439136	0.781877	0.379283	0.060362	0.129782	0.160666	0.179357	0.661688				21	0.137358	0.17955	0.174918	0.272181	0.316101	0.21934	0.316099	0.284461	0.373916	0.314132	0.400311	0.305406	0.0578324	0.0585573	0.0743564	0.163361	0.324403
	24	0.144675	0.205443	0.248549	0.0647027	0.369608	0.321795	0.526666	0.6457	0.921687	0.358716	0.776311	0.463086	0.148431	0.121347	0.214652	0.283983	0.722277				24	0.16729	0.20955	0.338465	0.223788	0.446258	0.147485	0.317909	0.329433	0.395231	0.256604	0.397461	0.372885	0.142211	0.0547515	0.0993414	0.258655	0.354107
	27	0.141194	0.221771	0.391803	0.102953	0.131071	0.458159	0.627634	0.637042	0.842866	0.500986	0.694487	0.517543	0.225308	0.300663	0.238678	0.220711	0.767497				27	0.163266	0.226204	0.533543	0.356086	0.158253	0.209983	0.378856	0.325016	0.361432	0.358376	0.355568	0.416735	0.215866	0.135658	0.110461	0.201027	0.376277
	30	0.17098	0.394955	0.425489	0.110251	0.411949	0.384295	0.616356	0.72725	1.02058	0.62489	0.769185	0.510948	0.327341	0.204309	0.313382	0.285002	0.806916				30	0.197708	0.402849	0.579417	0.381327	0.49738	0.17613	0.372048	0.371039	0.437638	0.447009	0.393813	0.411425	0.313623	0.0921833	0.145033	0.259584	0.395603
	33	0.236649	0.369722	0.413947	0.125202	0.333794	0.577819	0.787176	0.878868	0.988295	0.68687	0.825094	0.469725	0.29368	0.284613	0.341786	0.323325	0.788927				33	0.273642	0.377112	0.563699	0.433038	0.403017	0.264825	0.475159	0.448394	0.423793	0.491346	0.422438	0.378231	0.281372	0.128416	0.158179	0.294489	0.386783
	36	0.267429	0.435072	0.383066	0.15389	0.245728	0.614279	0.659759	0.731142	0.818223	0.645413	0.79369	0.581493	0.186112	0.319904	0.284944	0.239434	0.862594				36	0.309233	0.443768	0.521646	0.532262	0.296687	0.281535	0.398247	0.373025	0.350864	0.46169	0.406359	0.468229	0.178312	0.144339	0.131872	0.21808	0.4229
	39	0.351663	0.374479	0.381264	0.115693	0.24882	0.678246	0.614885	0.822848	0.960774	0.696848	0.893896	0.570345	0.205547	0.329861	0.258453	0.228363	0.749943				39	0.406635	0.381964	0.519192	0.400149	0.300422	0.310853	0.37116	0.419813	0.411992	0.498484	0.457663	0.459252	0.196933	0.148832	0.119612	0.207996	0.367671
	42	0.205354	0.422027	0.371553	0.0571309	0.450006	0.525211	0.591004	0.832319	1.08628	0.604047	0.53212	0.465862	0.250802	0.383435	0.300647	0.30071	0.80548				42	0.237455	0.430462	0.505968	0.197599	0.54333	0.240714	0.356745	0.424645	0.465809	0.432099	0.272439	0.37512	0.240291	0.173004	0.13914	0.273891	0.394899
	Cep152 (2D)/siCep152																				Rel. Ratio	Cep152 (2D)/siCep152
	Time (min)	Exp1	Exp2	Exp3	Exp4	Exp5	Exp6	Exp7	Exp8	Exp9	Exp10	Exp11	Exp12	Exp13	Exp14	Exp15	Exp16	Exp17	Exp18			Time (min)	Exp1	Exp2	Exp3	Exp4	Exp5	Exp6	Exp7	Exp8	Exp9	Exp10	Exp11	Exp12	Exp13	Exp14	Exp15	Exp16	Exp17	Exp18
	-3	1.00808	3.78274	1.73037	1.92072	3.32364	1.82803	0.305391	0.316202	1.37971	0.944275	1.63313	3.15294	0.736452	1.49691	0.816693	2.56347	2.20176	2.56888			-3	1	1	1	1	1	1	1	1	1	1	1	1	1	1	1	1	1	1
	0	0	0	0	0	0	0	0	0	0	0	0	0	0	0	0	0	0	0			0	0	0	0	0	0	0	0	0	0	0	0	0	0	0	0	0	0	0
	3	0.123011	0.336031	0.270497	0.0717377	0.187456	0.198491	0.0221778	0.0357533	0.13681	0.0247522	0.0904646	0.273187	0.0633294	0.0680518	0.00744599	0.105654	0.116238	0.079152			3	0.122026	0.0888326	0.156323	0.0373494	0.0564008	0.108582	0.072621	0.113071	0.0991587	0.026213	0.0553932	0.0866452	0.0859926	0.0454614	0.00911724	0.0412153	0.0527933	0.0308119
	6	0.11523	0.520737	0.18901	0.203899	0.0730813	0.249063	0.0420074	0.00791319	0.400663	0.180945	0.239036	0.388051	0.144639	0.0599217	0.0625	0.295322	0.0909006	0.25464			6	0.114307	0.137661	0.109231	0.106158	0.0219884	0.136246	0.137553	0.0250258	0.290397	0.191623	0.146367	0.123076	0.196399	0.0400302	0.0765282	0.115204	0.0412854	0.0991251
	9	0.235949	1.12149	0.258638	0.207452	0.040932	0.355632	0.0218603	0.0294922	0.609243	0.350266	0.474581	0.77718	0.144639	0.0555556	0.0465212	0.351926	0.140305	0.406823			9	0.234058	0.296475	0.14947	0.108007	0.0123154	0.194544	0.0715813	0.0932702	0.441573	0.370936	0.290595	0.246494	0.196399	0.0371134	0.0569629	0.137285	0.0637241	0.158366
	12	0.310272	1.13448	0.098846	0.291572	0.166275	0.216247	0.0186223	0.0341779	0.542174	0.358933	0.0819887	0.832884	0.171154	0.0671615	0.0240111	0.545296	0.105445	0.541459			12	0.307786	0.299908	0.0571241	0.151804	0.0500279	0.118295	0.0609787	0.108089	0.392962	0.380115	0.0502032	0.264162	0.232403	0.0448667	0.0294004	0.212718	0.047891	0.210776
	15	0.499179	1.0051	0.242928	0.284105	0.309685	0.350309	0.0692965	0.066575	0.6082	0.346031	0.534995	0.680621	0.144991	0.102562	0.0366693	0.531338	0.161892	0.523038			15	0.49518	0.265707	0.140391	0.147916	0.0931766	0.191632	0.226911	0.210546	0.440817	0.366452	0.327588	0.215869	0.196878	0.0685157	0.0448997	0.207273	0.0735283	0.203606
	18	0.467313	1.13399	0.430758	0.98072	0.193569	0.325473	0.142652	0.0865391	0.271947	0.473623	0.337956	1.00741	0.216789	0.0591499	0.0674107	0.632515	0.167417	0.571108			18	0.463569	0.29978	0.248939	0.510602	0.0582403	0.178045	0.467113	0.273683	0.197104	0.501573	0.206937	0.319516	0.294369	0.0395146	0.0825411	0.246741	0.0760379	0.222318
	21	0.403114	1.39513	0.391666	0.726022	0.0341011	0.502265	0.120456	0.0704131	0.38977	0.385238	0.476168	1.09081	0.268154	0.0780824	0.0667012	0.502124	0.0666889	0.317891			21	0.399884	0.368814	0.226347	0.377996	0.0102602	0.274757	0.394434	0.222684	0.282501	0.407972	0.291567	0.345966	0.364116	0.0521623	0.0816723	0.195876	0.0302888	0.123747
	24	0.356655	1.37617	0.691647	0.633391	0.375264	0.426144	0.141157	0.0541769	0.345527	0.46943	0.582916	1.13868	0.23567	0.167966	0.083125	0.461532	0.139264	0.408162			24	0.353798	0.363802	0.39971	0.329768	0.112908	0.233116	0.462219	0.171337	0.250434	0.497133	0.356931	0.361148	0.320007	0.112208	0.101782	0.180042	0.063251	0.158887
	27	0.260198	1.53854	0.270924	0.449533	0.0726419	0.286121	0.111787	0.0746396	0.996097	0.438748	0.271061	1.11586	0.348999	0.161328	0.0595008	0.286028	0.108014	0.484055			27	0.258113	0.406725	0.15657	0.234044	0.0218561	0.156518	0.366046	0.236051	0.721961	0.464641	0.165976	0.35391	0.473893	0.107774	0.0728558	0.111578	0.0490578	0.188431
	30	0.456897	1.63355	0.571651	0.533768	0.212701	0.379819	0.100907	0.118778	0.416008	0.578679	0.458816	1.27482	0.410908	0.206004	0.0225881	0.326361	0.215338	0.498071			30	0.453236	0.431842	0.330363	0.277901	0.0639966	0.207775	0.330419	0.37564	0.301518	0.612829	0.280942	0.404327	0.557956	0.137619	0.027658	0.127312	0.0978023	0.193887
	33	0.323105	1.44924	0.765699	0.688391	0.128455	0.534821	0.0889033	0.08704	0.373194	0.55329	0.220842	1.31537	0.329212	0.274437	0.103125	0.400292	0.201764	0.533162			33	0.320516	0.383118	0.442505	0.358403	0.038649	0.292567	0.291113	0.275267	0.270487	0.585942	0.135226	0.417188	0.447024	0.183335	0.126271	0.156152	0.0916373	0.207547
	36	0.463491	1.36535	1.2764	0.539166	0.348932	0.543294	0.0833787	0.0842971	0.376866	0.603034	0.251472	1.19976	0.432906	0.270498	0.103125	0.478397	0.231765	0.423664			36	0.459778	0.360941	0.737646	0.280711	0.104985	0.297202	0.273023	0.266593	0.273148	0.638622	0.153981	0.380522	0.587826	0.180704	0.126271	0.186621	0.105263	0.164922
	39	0.531097	1.31769	1.09266	0.448257	0.258848	0.295153	0.0684979	0.062216	0.497803	0.511938	0.175712	1.23152	0.457023	0.297394	0.160679	0.463212	0.281114	0.449181			39	0.526842	0.348343	0.63146	0.23338	0.0778809	0.16146	0.224296	0.19676	0.360803	0.542149	0.107592	0.390594	0.620574	0.198672	0.196743	0.180697	0.127677	0.174855
	42	0.499318	1.36118	0.972509	0.801136	0.289522	0.360076	0.0724887	0.0608285	0.346194	0.440017	0.0209357	1.24761	0.458435	0.348904	0.215444	0.381554	0.323572	0.533391			42	0.495317	0.35984	0.562022	0.417103	0.0871101	0.196975	0.237364	0.192372	0.250918	0.465984	0.0128194	0.395699	0.62249	0.233082	0.2638	0.148843	0.14696	0.207636

## Sheet: Supplementary Fig.6c, d
Supplementary Fig. 6c													Supplementary Fig. 6d
	Mean of acetylated tubulin length (nm)						Mean of acetylated tubulin Width (nm)							Mean of Cep57 diameter (nm)						Mean of Cep57 height (nm)
	Vec siGL			403.185			Vec siGL			248.2				Vec siGL			202.277			Vec siGL			270.742
	Vec siCep152			405.908			Vec siCep152			248.631				Vec siCep152			198.969			Vec siCep152			269.376
	Pendo-Cep152 WT			410.985			Pendo-Cep152 WT			256.692				Pendo-Cep152 WT			199.908			Pendo-Cep152 WT			272.751
	Pendo-Cep152 Δ23			411.185			Pendo-Cep152 Δ23			261.554				Pendo-Cep152 Δ23			198.692			Pendo-Cep152 Δ23			273.825
	Pendo-Cep152 2D			414.138			Pendo-Cep152 2D			255.846				Pendo-Cep152 2D			201.8			Pendo-Cep152 2D			274.875
	S.D of acetylated tubulin length (nm)						S.D of acetylated tubulin Width (nm)							S.D of Cep57 diameter (nm)						S.D of Cep57 height (nm)
	Vec siGL			52.8769			Vec siGL			20.8755				Vec siGL			19.2179			Vec siGL			26.1749
	Vec siCep152			42.7185			Vec siCep152			19.7528				Vec siCep152			20.8506			Vec siCep152			28.075
	Pendo-Cep152 WT			53.0788			Pendo-Cep152 WT			18.6622				Pendo-Cep152 WT			20.8197			Pendo-Cep152 WT			22.925
	Pendo-Cep152 Δ23			50.988			Pendo-Cep152 Δ23			19.4262				Pendo-Cep152 Δ23			22.5138			Pendo-Cep152 Δ23			25.1661
	Pendo-Cep152 2D			43.8267			Pendo-Cep152 2D			17.6955				Pendo-Cep152 2D			19.8756			Pendo-Cep152 2D			26.5801
	Stastics						Stastics							Stastics						Stastics
					p Value						p Value							p Value						p Value
	Vec siGL vs Vec siCep152				0.9978		Vec siGL vs Vec siCep152				>0.9999			Vec siGL vs Vec siCep152				0.8923		Vec siGL vs Vec siCep152				0.9982
	Vec siGL vs Pendo-Cep152 WT				0.8932		Vec siGL vs Pendo-Cep152 WT				0.0916			Vec siGL vs Pendo-Cep152 WT				0.966		Vec siGL vs Pendo-Cep152 WT				0.992
	Vec siGL vs Pendo-Cep152 Δ23				0.8841		Vec siGL vs Pendo-Cep152 Δ23				0.0009			Vec siGL vs Pendo-Cep152 Δ23				0.8607		Vec siGL vs Pendo-Cep152 Δ23				0.9606
	Vec siGL vs Pendo-Cep152 2D				0.7056		Vec siGL vs Pendo-Cep152 2D				0.1618			Vec siGL vs Pendo-Cep152 2D				>0.9999		Vec siGL vs Pendo-Cep152 2D				0.8923
	Vec siCep152 vs Pendo-Cep152 WT				0.9762		Vec siCep152 vs Pendo-Cep152 WT				0.1235			Vec siCep152 vs Pendo-Cep152 WT				0.999		Vec siCep152 vs Pendo-Cep152 WT				0.9458
	Vec siCep152 vs Pendo-Cdp152 Δ23				0.9726		Vec siCep152 vs Pendo-Cdp152 Δ23				0.0015			Vec siCep152 vs Pendo-Cdp152 Δ23				>0.9999		Vec siCep152 vs Pendo-Cdp152 Δ23				0.8635
	Vec siCep152 vs Pendo-Cep152 2D				0.873		Vec siCep152 vs Pendo-Cep152 2D				0.2099			Vec siCep152 vs Pendo-Cep152 2D				0.9362		Vec siCep152 vs Pendo-Cep152 2D				0.7437
	Pendo-Cep152 WT vs Pendo-Cep152 Δ23				>0.9999		Pendo-Cep152 WT vs Pendo-Cep152 Δ23				0.6054			Pendo-Cep152 WT vs Pendo-Cep152 Δ23				0.9973		Pendo-Cep152 WT vs Pendo-Cep152 Δ23				0.9993
	Pendo-Cep152 WT vs Pendo-Cep152 2D				0.9961		Pendo-Cep152 WT vs Pendo-Cep152 2D				0.9991			Pendo-Cep152 WT vs Pendo-Cep152 2D				0.9851		Pendo-Cep152 WT vs Pendo-Cep152 2D				0.9901
	Pendo-Cep152 Δ23 vs Pendo-Cep152 2D				0.997		Pendo-Cep152 Δ23 vs Pendo-Cep152 2D				0.4447			Pendo-Cep152 Δ23 vs Pendo-Cep152 2D				0.9124		Pendo-Cep152 Δ23 vs Pendo-Cep152 2D				0.9994
	Acetylated tubulin length (nm)						Acetylated tubulin width (nm)							Cep57 diameter (nm)						Cep57 height (nm)
	Vec siGL	Vec siCep152	Pendo-Cep152 WT	Pendo-Cep152 Δ23	Pendo-Cep152 2D		Vec siGL	Vec siCep152	Pendo-Cep152 WT	Pendo-Cep152 Δ23	Pendo-Cep152 2D			Vec siGL	Vec siCep152	Pendo-Cep152 WT	Pendo-Cep152 Δ23	Pendo-Cep152 2D		Vec siGL	Vec siCep152	Pendo-Cep152 WT	Pendo-Cep152 Δ23	Pendo-Cep152 2D
	357	462	496	447	325		253	237	282	236	243			197	206	198	200	204		272.12	304.24	266.05	257.83	283.87
	390	411	449	395	387		239	250	248	267	269			169	194	234	229	195		233.34	283.87	304.24	257.83	272.12
	343	313	446	381	414		231	234	265	301	264			196	167	201	229	205		280.01	233.34	272.12	266.05	266.05
	332	377	475	344	339		248	229	255	251	240			196	196	163	163	203		257.83	266.05	266.05	311.32	283.87
	392	381	489	522	405		277	261	239	260	257			203	200	229	197	164		280.01	281.95	304.24	257.83	257.83
	428	483	428	415	348		271	281	263	288	268			198	211	197	203	202		233.34	266.05	281.95	281.95	280.01
	338	488	473	325	382		239	244	292	262	279			202	199	199	169	231		272.12	281.95	266.05	257.83	257.83
	374	418	339	495	415		243	264	288	293	243			203	169	172	197	199		280.01	233.34	257.83	266.05	272.12
	367	423	404	481	433		271	249	247	302	272			173	203	195	161	198		283.87	283.87	233.34	257.83	280.01
	329	372	420	401	499		237	280	251	250	221			203	194	195	172	193		257.83	266.05	280.01	311.32	266.05
	406	403	408	423	361		235	236	273	276	267			206	194	236	196	196		266.05	283.87	257.83	281.95	211.37
	398	385	368	464	354		255	257	247	242	245			265	172	173	168	196		257.83	304.24	257.83	313.06	280.01
	351	415	384	385	447		249	281	289	253	265			204	204	205	200	201		283.87	283.87	272.12	257.83	257.83
	483	419	383	384	485		237	251	246	251	248			201	204	172	164	230		266.05	304.24	266.05	281.95	272.12
	346	450	402	328	398		229	257	257	257	298			167	169	230	201	196		257.83	281.95	257.83	257.83	257.83
	448	408	413	421	451		240	243	287	220	248			164	195	201	200	228		281.95	304.24	281.95	257.83	280.01
	379	366	471	440	487		238	219	244	235	268			204	168	194	195	193		313.06	257.83	304.24	304.24	326.68
	451	428	387	359	403		224	235	264	237	258			195	202	199	198	224		233.34	237.97	272.12	266.05	211.37
	404	364	388	372	387		244	245	256	226	274			204	205	202	198	203		280.01	257.83	266.05	304.24	272.12
	392	395	324	339	445		230	234	227	275	260			167	199	168	203	230		272.12	304.24	280.01	313.06	283.87
	407	325	494	383	412		231	228	271	269	245			195	199	195	232	227		272.12	266.05	233.34	257.83	280.01
	384	401	407	442	532		249	237	252	260	252			227	200	202	198	201		233.34	304.24	313.06	280.01	272.12
	465	365	331	405	498		269	240	261	247	235			204	234	200	230	202		313.06	266.05	257.83	266.05	233.34
	420	345	322	406	416		224	230	255	261	241			194	239	233	195	161		266.05	257.83	281.95	272.12	272.12
	491	402	358	501	475		280	251	215	256	288			208	171	198	226	233		283.87	211.37	280.01	313.06	211.37
	340	412	327	499	385		212	236	211	274	273			202	173	197	205	192		257.83	283.87	272.12	280.01	266.05
	259	387	430	420	365		228	215	254	266	256			195	200	203	232	202		233.34	257.83	257.83	281.95	304.24
	450	367	566	518	445		234	263	252	284	259			201	200	196	229	170		257.83	283.87	280.01	304.24	272.12
	486	485	456	404	365		250	274	235	245	267			233	169	196	203	192		233.34	283.87	266.05	272.12	326.68
	310	395	355	382	375		220	251	241	260	264			203	195	206	204	199		237.97	257.83	280.01	281.95	280.01
	377	421	448	477	403		252	242	288	263	234			200	199	162	163	230		272.12	233.34	237.97	233.34	257.83
	412	381	507	431	423		282	265	283	232	302			169	237	168	235	205		313.06	211.37	266.05	313.06	266.05
	467	469	346	436	382		215	240	272	229	224			165	200	205	194	203		257.83	266.05	283.87	272.12	326.68
	385	415	452	329	432		227	229	259	310	245			196	162	197	204	167		272.12	237.97	272.12	257.83	266.05
	358	488	360	368	435		255	296	218	263	241			196	204	228	172	196		237.97	283.87	313.06	266.05	266.05
	455	418	386	446	345		290	258	229	283	256			166	207	203	194	230		283.87	211.37	283.87	280.01	326.68
	372	447	396	442	445		229	261	266	246	250			194	197	201	227	199		304.24	257.83	266.05	257.83	280.01
	464	456	441	431	443		238	234	265	282	248			227	203	165	167	230		257.83	281.95	280.01	257.83	283.87
	450	385	428	384	354		226	254	254	256	262			201	204	194	197	198		313.06	283.87	313.06	211.37	257.83
	348	315	400	417	416		231	219	250	274	267			207	230	205	165	204		280.01	281.95	233.34	313.06	283.87
	387	359	464	446	448		229	235	267	245	228			206	203	237	199	172		257.83	257.83	272.12	266.05	266.05
	417	408	456	340	385		232	261	300	256	248			239	240	206	166	205		211.37	233.34	281.95	233.34	272.12
	429	356	387	374	367		271	248	235	252	254			205	228	171	235	209		326.68	311.32	283.87	272.12	326.68
	323	416	387	404	404		225	243	243	264	267			237	197	201	161	210		272.12	281.95	272.12	281.95	272.12
	375	398	423	427	403		253	229	242	268	245			194	228	171	200	164		313.06	266.05	313.06	280.01	283.87
	359	345	455	378	417		268	232	252	281	265			232	196	199	194	204		237.97	257.83	283.87	281.95	280.01
	398	425	410	419	378		218	264	269	262	237			209	202	200	171	199		280.01	233.34	266.05	311.32	266.05
	431	448	410	324	419		283	274	264	252	264			200	170	170	194	230		280.01	283.87	233.34	272.12	257.83
	431	415	406	413	325		263	253	272	260	265			199	203	228	198	255		313.06	211.37	272.12	313.06	233.34
	418	398	259	489	452		263	255	238	270	274			204	207	162	208	207		326.68	281.95	281.95	211.37	283.87
	548	421	459	384	398		262	264	279	245	254			199	208	199	162	239		283.87	304.24	304.24	266.05	272.12
	456	407	456	374	475		256	302	261	272	253			199	162	233	198	208		211.37	257.83	237.97	281.95	313.06
	509	385	451	384	408		301	274	243	273	295			204	202	199	202	173		283.87	211.37	313.06	211.37	283.87
	480	406	349	423	412		267	215	240	266	257			200	197	230	195	203		280.01	281.95	257.83	281.95	257.83
	372	457	333	472	398		272	265	264	272	237			227	228	202	169	173		272.12	283.87	304.24	272.12	272.12
	448	463	358	337	415		227	245	258	231	247			194	253	193	206	201		313.06	272.12	281.95	266.05	326.68
	353	385	402	455	424		250	255	245	264	234			206	207	234	196	167		272.12	304.24	233.34	257.83	313.06
	419	348	412	489	463		266	215	265	261	218			197	199	235	232	196		272.12	266.05	257.83	233.34	283.87
	401	378	398	429	434		245	295	234	246	265			236	196	196	195	200		257.83	313.06	211.37	281.95	211.37
	373	345	442	406	442		282	228	275	265	274			196	207	201	227	211		257.83	283.87	266.05	257.83	272.12
	416	461	432	351	385		266	245	248	283	226			200	193	204	195	199		272.12	211.37	313.06	272.12	266.05
	454	484	421	328	417		229	241	269	287	238			200	169	171	236	169		283.87	257.83	281.95	281.95	266.05
	426	394	398	438	485		233	238	251	274	256			227	162	237	231	203		257.83	311.32	266.05	304.24	283.87
	384	387	374	445	426		257	225	257	287	261			235	171	194	236	194		280.01	283.87	237.97	313.06	283.87
	392	455	415	356	428		283	250	263	223	272			203	231	204	194	194		237.97	304.24	281.95	257.83	313.06

## Sheet: Supplementary Fig. 6f
Supplementary Fig. 6f
														Stastics
	Mean of Rel. ratio of Plk4 intensity						S.D of Rel. ratio of plk4 intensity											p Value
	Vec siGL			1			Vec siGL			0.279759				Vec siGL vs Vec siCep152				<0.0001
	Vec siCep152			2.30998			Vec siCep152			0.796159				Vec siGL vs Pendo-Cep152 WT				<0.0001
	Pendo-Cep152 WT			1.34247			Pendo-Cep152 WT			0.520084				Vec siGL vs Pendo-Cep152 Δ23				<0.0001
	Pendo-Cep152 Δ23			1.6893			Pendo-Cep152 Δ23			0.556395				Vec siGL vs Pendo-Cep152 2D				<0.0001
	Pendo-Cep152 2D			1.63873			Pendo-Cep152 2D			0.659644				Vec siCep152 vs Pendo-Cep152 WT				<0.0001
														Vec siCep152 vs Pendo-Cdp152 Δ23				<0.0001
														Vec siCep152 vs Pendo-Cep152 2D				<0.0001
														Pendo-Cep152 WT vs Pendo-Cep152 Δ23				0.0001
														Pendo-Cep152 WT vs Pendo-Cep152 2D				0.0009
														Pendo-Cep152 Δ23 vs Pendo-Cep152 2D				0.9668
																										Rel. Ratio
	Vec siGL					Vec siCep152					Pendo-Cep152 WT					Pendo-Cep152 Δ23					Pendo-Cep152 2D							Vec siGL					Vec siCep152					Pendo-Cep152 WT					Pendo-Cep152 Δ23					Pendo-Cep152 2D
	Exp 1	Exp 2	Exp3			Exp 1	Exp 2	Exp3			Exp 1	Exp 2	Exp3			Exp 1	Exp 2	Exp3			Exp 1	Exp 2	Exp3					Exp 1	Exp 2	Exp3			Exp 1	Exp 2	Exp3			Exp 1	Exp 2	Exp3			Exp 1	Exp 2	Exp3			Exp 1	Exp 2
Intensity	Plk4	Plk4	Plk4		Intensity	Plk4	Plk4	Plk4		Intensity	Plk4	Plk4	Plk4		Intensity	Plk4	Plk4	Plk4		Intensity	Plk4	Plk4	Plk4				Intensity	Plk4	Plk4	Plk4		Intensity	Plk4	Plk4	Plk4		Intensity	Plk4	Plk4	Plk4		Intensity	Plk4	Plk4	Plk4		Intensity	Plk4	Plk4
	11583	10706	7457			35327	14677	13264			19501	8400	13158			19022	14568.3	17519.9			11001	11744.3	19172.7					1.23501	1.1415	0.795087			3.76667	1.5649	1.41425			2.07925	0.895632	1.40294			2.02818	1.55332	1.86802			1.17296	1.25221
	5760	7094	7332			28216	27215	23821			17420	9365	9652			14817	24077.7	18618.1			9097	11348.8	15905.6					0.614148	0.756383	0.781759			3.00847	2.90174	2.53986			1.85737	0.998524	1.02912			1.57983	2.56723	1.98511			0.969949	1.21005
	7729	8687	7394			8800	28002	15220			13257	13019	8338			14703	17215.1	13199			10255	13951.6	31178.9					0.824088	0.926233	0.78837			0.938282	2.98565	1.6228			1.4135	1.38812	0.889022			1.56768	1.83552	1.40732			1.09342	1.48756
	13325	8833	7454			15921	14814	20777			11035	12965	24059			13676	15612.7	17372			10082	8832.86	20687.8					1.42075	0.9418	0.794767			1.69754	1.57951	2.2153			1.17658	1.38237	2.56524			1.45817	1.66467	1.85225			1.07497	0.941785
	10011	13071	8966			18170	28498	18611			8323	12740	18274			17793	11820.3	11844			14491	10027.4	10173					1.0674	1.39367	0.955981			1.93734	3.03854	1.98436			0.887422	1.35838	1.94843			1.89714	1.26032	1.26284			1.54507	1.06915
	15747	7191	12619			27390	13504	10260			18688	7998	12231			15590	10787.1	16906			26772.7	13746.1	8134.38					1.67899	0.766725	1.34547			2.9204	1.43984	1.09395			1.99257	0.85277	1.3041			1.66225	1.15015	1.80257			2.85458	1.46565
	10971	7147	8105			16554	34706	13411			13110	12455	9060			17015	10369.8	19833			17151.5	15779	18048.1					1.16976	0.762034	0.864179			1.76504	3.70045	1.42992			1.39783	1.32799	0.966004			1.81419	1.10566	2.11465			1.82874	1.6824
	14066	10850	8045			12907	17107	14523			19546	12152	7212			11476	21880.7	12098			24299.5	16768	5933.37					1.49976	1.15686	0.857781			1.37618	1.824	1.54848			2.08405	1.29568	0.768964			1.2236	2.33298	1.28992			2.59088	1.78785
	9245	12572	8048			41873	9570	18006			10507	10792	12167			11323.6	26099.9	10839			20678.2	16304.1	18604.9					0.985729	1.34046	0.858101			4.46462	1.02038	1.91985			1.12029	1.15067	1.29728			1.20735	2.78285	1.15569			2.20477	1.73839
	7080	9538	9242			39816	12860	21663			10948	12381	11362			22516.6	20142	12914			20076.4	22350.2	19400.3					0.75489	1.01697	0.985409			4.2453	1.37117	2.30977			1.16731	1.3201	1.21145			2.40079	2.1476	1.37693			2.1406	2.38304
	9178	13852	8179			30586	12427	27365			11747	12535	14452			15795.9	21575.3	15030			25476.2	21320.9	8071.83					0.978585	1.47694	0.872069			3.26117	1.325	2.91774			1.2525	1.33652	1.54091			1.6842	2.30042	1.60254			2.71635	2.2733
	5998	12389	8236			21236	15277	27548			11389	12369	10908			23550.4	13624.7	12578			19660.7	22072.5	18190.9					0.639524	1.32095	0.878146			2.26424	1.62888	2.93725			1.21433	1.31882	1.16304			2.51102	1.4527	1.3411			2.09628	2.35344
	10678	12646	8705			21292	9672	17931			13091	17088	21161			12659.6	20073.8	16191			21059.7	10976.7	9834					1.13852	1.34835	0.928152			2.27022	1.03126	1.91186			1.3958	1.82197	2.25625			1.3498	2.14033	1.72633			2.24545	1.17036
	9371	12956	12676			37958	10980	17289			17200	11656	10774			13190.9	19466	10466			13299.1	24458.8	24092.4					0.999163	1.38141	1.35155			4.04719	1.17072	1.8434			1.83391	1.2428	1.14876			1.40646	2.07552	1.11592			1.41799	2.60787
	8674	11120	9568			24213	15052	26047			11916	20364	19421			14153.6	19836	9731			19594.1	9780.78	7362.34					0.924847	1.18565	1.02017			2.58166	1.60489	2.77721			1.27052	2.17127	2.07072			1.5091	2.11498	1.03755			2.08918	1.04286
	6142	7279	8625			26717	17278	28283			7733	6694	7799			13722.3	18465.5	16307			28762.8	14473.5	9193					0.654878	0.776108	0.919623			2.84864	1.84223	3.01562			0.824515	0.713734	0.831552			1.46311	1.96884	1.7387			3.06677	1.54321
	5321	9820	8325			17726	18361	36221			9760	9724	8580			15773	15132.6	12683			19362	9962.59	13325					0.567341	1.04704	0.887636			1.89	1.9577	3.86199			1.04064	1.0368	0.914825			1.68176	1.61349	1.3523			2.06443	1.06224
	11674	8448	8476			24126	17853	29096			10645	7324	28814			20723.8	10811.4	8825			18024.2	7913.87	12913.4					1.24472	0.90075	0.903736			2.57238	1.90354	3.1023			1.135	0.780906	3.07223			2.20963	1.15274	0.940947			1.92179	0.8438
	8853	10534	8265			27962	34876	33563			12091	10848	23174			14357.3	19236.2	10357			13884.8	12014.2	8622.7					0.943933	1.12317	0.881238			2.98139	3.71858	3.57858			1.28918	1.15665	2.47088			1.53081	2.05102	1.10429			1.48043	1.28099
	7326	7995	7005			28846	33749	27080			8447	7045	12526			9317.28	15958.3	16618			9919.87	13921	20454.5					0.781119	0.85245	0.746893			3.07564	3.59842	2.88735			0.900644	0.751158	1.33556			0.993435	1.70152	1.77186			1.05769	1.48429
	8293	7170	8153			16589	34572	17065			12970	13026	14293			11759.6	31282.1	15430			17649.9	10561.4	20160.1					0.884224	0.764486	0.869297			1.76877	3.68617	1.81952			1.3829	1.38887	1.52396			1.25384	3.33539	1.64519			1.88189	1.12609
	8137	7603	7803			29758	22422	22751			11609	12100	9363			12825.9	29685.8	24994			14642.3	15338.3	8721.92					0.867591	0.810654	0.831979			3.17288	2.3907	2.42578			1.23779	1.29014	0.99831			1.36753	3.16519	2.66493			1.5612	1.63542
	5933	8799	8045			19064	37185	14871			8037	12026	7770			14568.1	19136.2	14433			28702.5	13718.3	7024.95					0.632594	0.938175	0.857781			2.03266	3.96477	1.58559			0.856928	1.28225	0.82846			1.55329	2.04036	1.53889			3.06034	1.46269
	8360	9633	8386			27009	21504	34851			8881	11460	6566			10427.8	17090.8	10333			27237.8	14002.9	21145.2					0.891368	1.0271	0.89414			2.87978	2.29282	3.71592			0.946918	1.2219	0.700086			1.11184	1.82227	1.10173			2.90417	1.49303
	9626	12728	6393			22984	18264	18264			12564	8009	14696			16011.5	27037.3	11955			17558.2	14346.2	11996.6					1.02635	1.3571	0.68164			2.45062	1.94736	1.94736			1.33961	0.853943	1.56693			1.70719	2.8828	1.27468			1.8721	1.52963
	4905	9361	7214			22315	14165	18902			11255	12329	10696			14331.3	14882.5	14183			15681.4	12313.2	10407.3					0.522985	0.998097	0.769178			2.37929	1.51031	2.01539			1.20004	1.31455	1.14044			1.52805	1.58681	1.51223			1.672	1.31287
	8594	13573	7885			28317	28559	9642			8975	15254	11546			9921.68	27596	8391			23989.1	8060.04	12428.5					0.916317	1.44719	0.840722			3.01924	3.04504	1.02806			0.956941	1.62643	1.23107			1.05788	2.94237	0.894673			2.55778	0.859385
	9149	15839	7965			21853	25009	32554			12215	10796	9516			10963.6	28394	7912			13204.6	10873.7	21949.4					0.975493	1.6888	0.849251			2.33003	2.66653	3.471			1.3024	1.1511	1.01462			1.16897	3.02745	0.8436			1.40791	1.15938
	11158	19900	7953			23408	26675	11226			13219	7508	13063			15510.3	15021.4	17669			24484.8	9354.47	20610.3					1.1897	2.1218	0.847972			2.49583	2.84417	1.19695			1.40945	0.800525	1.39282			1.65375	1.60162	1.88392			2.61064	0.997401
	7938	12832	7808			14782	29711	22179			9496	6108	21816			13894.3	28897	9089			25192.8	11664.3	11621.4					0.846373	1.36819	0.832512			1.5761	3.16787	2.36479			1.01249	0.651253	2.32609			1.48145	3.08108	0.969096			2.68613	1.24368
	8613	16515	5763			21779	36731	17394			13000	6540	13597			11079.6	13693.1	13147.6			13327.9	8852.86	9189.45					0.918343	1.76088	0.614468			2.32214	3.91637	1.8546			1.3861	0.697314	1.44975			1.18134	1.45999	1.40184			1.42106	0.943918
	5863	9972	9211			31970	13997	22909			8673	7656	12159			15079.4	35191.9	12833			25639.1	7939.34	10539.1					0.62513	1.06324	0.982104			3.40873	1.4924	2.44262			0.924741	0.816305	1.29643			1.60781	3.75226	1.36829			2.73371	0.846516
	6761	11897	10260			21521	26149	21475			18571	6618	35836			16318.9	17346.5	12998.7			12149.3	8418.8	8875.84					0.720877	1.26849	1.09395			2.29463	2.78808	2.28973			1.98009	0.70563	3.82094			1.73996	1.84953	1.38596			1.29539	0.897637
	11324	11519	6859			20034	18597	33169			11801	13592	28770			11722.8	9703.98	23344.6			31224.3	9743.13	12674.8					1.2074	1.22819	0.731327			2.13608	1.98287	3.53658			1.25826	1.44922	3.06754			1.24992	1.03467	2.48907			3.32923	1.03884
	6851	12116	7344			15433	26918	14669			19504	9107	15156			16048.5	13040	14915.6			15390.8	10666.6	12541.1					0.730474	1.29184	0.783039			1.64551	2.87008	1.56405			2.07957	0.971015	1.61598			1.71114	1.39037	1.59034			1.64101	1.13731
	7486	9488	11910			11026	15667	19591			13945	10719	13272			10706.8	12601	20361.5			24853.8	14093.7	9963					0.798179	1.01164	1.26988			1.17562	1.67046	2.08885			1.48686	1.14289	1.4151			1.14159	1.34355	2.171			2.64999	1.50271
	6327	16285	12902			19618	22925	17454			12647	9561	11538			22925.9	15490.9	18238.8			25572.5	26013.8	11011.5					0.674603	1.73635	1.37565			2.09173	2.44433	1.861			1.34846	1.01942	1.23022			2.44443	1.65168	1.94467			2.72662	2.77367
	9522	13431	13697			16275	15225	13711			9575	12241	8962				9807.41	10054.8			13528.7	20075.6	6416.96					1.01526	1.43205	1.46041			1.73529	1.62333	1.46191			1.02091	1.30517	0.955555				1.04569	1.07207			1.44247	2.14052
	7659	9260	7954			31903	21870	14665			8738	22292	15334				11133.7	13142.8			26025.5	21504.1	9099.02					0.816625	0.987328	0.848079			3.40159	2.33184	1.56362			0.931671	2.37684	1.63496				1.18711	1.40132			2.77492	2.29283
	9031	7720	9393			30275	17255	19321				8135	11617				15262.7	14232.5			12332.4	13579.7	7500.18					0.962912	0.823129	1.00151			3.22801	1.83978	2.06006				0.867377	1.23864				1.62736	1.51751			1.31492	1.44791
	10524	7586	6242			19516	15958	11391				7006	16180					17645.9			31694.9	20007.6	8546.83					1.1221	0.808841	0.66554			2.08085	1.70149	1.21454				0.747	1.72516								3.3794	2.13327
	10186	8926	5466			17430	23860	14436				16454	20502								15622.8	19401.8	9733.94					1.08606	0.951716	0.582801			1.85844	2.54402	1.53921				1.75437	2.18598								1.66575	2.06867
		8732	7941			26664	19108	16435				16625	20439								8739.71	19770.6	9616.58						0.931031	0.846693			2.84299	2.03735	1.75235				1.77261	2.17927								0.931853	2.108
		8923	13270				23620	13188				7765	9129									18404.5	10362						0.951396	1.41489				2.51843	1.40614				0.827927	0.973361									1.96234
		6582					23299	32107				7843	16228									15082.7	18622.8						0.701792					2.48421	3.42334				0.836243	1.73028									1.60816
								13855					8099									10775.7	10311.1												1.47726					0.863539									1.14894
								13003					13067										10161.1												1.38642					1.39324
								18867					8945																						2.01165					0.953742
								20393																											2.17436
								18561																											1.97903
																																											1.88146
[truncated: 1 more columns]

[truncated: 4 more sheets: Supplementary Fig. 6i, Supplementary Fig. 6j, Supplementary Fig. 6l, m, Supplementary Fig. 7d]
